# Supplementary material for: Proteomic Profiling of Exosomes Leads to the Identification of Novel Biomarkers for Prostate Cancer
Source: PLoS One. 2013 Dec 31;8(12):e82589. doi: 10.1371/journal.pone.0082589 (PMC3876995; doi:10.1371/journal.pone.0082589)
Supplement: File S1 — Supporting information that contains 9 supporting information files. Table S1 in file S1: Confidently identified peptides (n = 1494) were assembled into an exosome-specific AMT tag database. Table S2 in file S1: 1494 non-redundant peptides corresponds to 496 proteins by at least 1 peptide. Table S3 in file S1: 263 proteins were identified by at least 2 peptides, and specifically 248, 233, 169, and 216 proteins were identified in the PNT2C2, RWPE-1, PC346C and VCaP cell lines, respectively. Table S4 in file S1: ANOVA pairwise comparisons were applied (i.e., p-value and q-value<0.05, presence in all analyses, ≥2 peptides) to compare protein expression between PC346C (PCa) and PNT2C2 (control). Table S5 in file S1: ANOVA pairwise comparisons were applied (i.e., p-value and q-value<0.05, presence in all analyses, ≥2 peptides) to compare protein expression between PC346C (PCa) and RWPE-1 (control). Table S6 in file S1: ANOVA pairwise comparisons were applied (i.e., p-value and q-value<0.05, presence in all analyses, ≥2 peptides) to compare protein expression between VCaP (PCa) and PNT2C2 (control). Table S7 in file S1: ANOVA pairwise comparisons were applied (i.e., p-value and q-value<0.05, presence in all analyses, ≥2 peptides) to compare protein expression between PC346C (PCa) and PNT2C2 (control). Table S8 in file S1: ANOVA pairwise comparisons were applied (i.e., p-value and q-value<0.05, presence in all analyses, ≥2 peptides) to compare protein expression between VCaP (PCa) and RWPE-1 (control). Table S9 in file S1: To further improve confidence, we required that each protein was determined to be significantly changing in abundance in at least 2 comparisons; this further reduced our list to 52 proteins. (XLSX) [file pone.0082589.s001.xlsx]

## Sheet: Table S1. Peptides
First Of UniProt Entry Name	Peptide Sequence	FirstOfUniquePeptide	PC346C_1	PC346C_2	PC346C_3	PNT2C2_1	PNT2C2_2	PNT2C2_3r	RWPE_1	RWPE_2	RWPE_3	VCaP_1	VCaP_2	VCaP_3
1433B_HUMAN	AVTEQGHELSNEER	Yes			551201	19918744	21521674		35777483				6501547	1111108
1433B_HUMAN	DSTLIMQLLR	No	6186874	13245971	11821596		2.23565e+08	2.28346e+08	96233917	37789658	8.03455e+07	39337661	39610461	3.20428e+07
1433B_HUMAN	EMQPTHPIR	No				16645540	14079312	34509801					7065360
1433B_HUMAN	NLLSVAYK	No		2234686		115541116	140371400	148861903	205179885	1.11659e+08	1.15501e+08	19140101	39892931	1.98006e+07
1433B_HUMAN	YDDMAAAMK	No					8.19403e+06	9155961	25237137	10218535	8119302	5635533	3070548	4960367
1433E_HUMAN	AAFDDAIAELDTLSEESYK	Yes	5973337	8530094	3421585		89358016	103907339	42721724	26166034	44498438	33192256	30658211	25119302
1433E_HUMAN	AAFDDAIAELDTLSEESYKDSTLIMQLLR	Yes							1.28127e+07	30502616	2.45591e+07	2.4072e+06		12054146
1433E_HUMAN	AASDIAMTELPPTHPIR	Yes			980847		28175171	2.91901e+07	21191222	1.40026e+07			6668069	11466631
1433E_HUMAN	EAAENSLVAYK	Yes	1215281	1335417			21524692	11187450	13021787	7859167	7077704	16994033	17695777	13134931
1433E_HUMAN	HLIPAANTGESK	Yes		535264		17368665	18662411	28895593					9852401
1433E_HUMAN	DTLSEESYK	No			656240			7932919	3351273	1128018	2831853		1458023
1433E_HUMAN	DNLTLWTSDMQGDGEEQNK	Yes	4326155	4765216			29456868	25591175	1.12515e+07	3974908	7.51834e+06	5697861	7395266	4745689
1433E_HUMAN	DNLTLWTSDMQGDGEEQNKEALQDVEDENQ	Yes				3565966	2919680	2194398	13983191	7952239	14378775	5124877	3480408	4342961
1433E_HUMAN	EDLVYQAK	Yes	577654	1489987			25180212	29469553	4538021	444167	834854	1120481	1902635	726576
1433E_HUMAN	IISSIEQK	Yes					11797151	20881884	14024767	2652077	4584390	3398217	5097717	3080845
1433E_HUMAN	YDEMVESMK	Yes				8144976	10163298	7717056	12417844	6608544	10425141	12090229	9285656	6853279
1433E_HUMAN	YLAEFATGNDR	Yes			814322	17919130	18863554	15955659	12876499	8536521	12180297	8.44714e+06		6558002
1433F_HUMAN	QAFDDAIAELDTLNEDSYK	Yes					15368455	16411828		1956251	3381929	931709	1051283	687186
1433F_HUMAN	DTLNEDSYK	No						2116215	1157605		1023898
1433F_HUMAN	YLAEVASGEK	Yes		902123					988499	700733	604252
1433S_HUMAN	TTFDEAMADLHTLSEDSYK	Yes					25734524	2.39259e+07	18624941	10388903	21887744
1433S_HUMAN	DNLTLWTADNAGEEGGEAPQEPQS	Yes					5341343		6722072	6346346	6680528
1433S_HUMAN	SAYQEAMDISK	Yes				6798998	10427768	4301882		6556201	13049446
1433S_HUMAN	YEDMAAFMK	Yes				3867679	4199736	4535512	13784713	8483337	8850991
1433S_HUMAN	YLAEVATGDDK	Yes				6621385	8835127	8480121	4742655	1524963	3642041
1433T_HUMAN	AVTEQGAELSNEER	Yes	689556			22511742	20278483	18812855	24929435	17155490	21030036	510750	6984243	4459617
1433T_HUMAN	QTIDNSQGAYQEAFDISK	Yes		1695484	2238139		21069507	26815596	17733221	9113050	11796624	2793634	6438708	1782618
1433T_HUMAN	TAFDEAIAELDTLNEDSYK	Yes	2128657	2062483			45079872	5.17753e+07	19340815	10803543	2.05223e+07	7552226	7499882	5009511
1433T_HUMAN	TAFDEAIAELDTLNEDSYKDSTLIMQLLR	Yes				706585	782684		10886362	19986166	21434562
1433Z_HUMAN	NELVQK	No	1.77598e+06	2170950	2313680109	28758976	30670972		3.70446e+06			1546650	2.9409e+09	409168
1A01_HUMAN	WAAVVVPSGEEQR	No				37223779	35290907	34085209	34671427	26062680	40245573
1A01_HUMAN	DGEDQTQDTELVETR	No				108047449	1.16845e+08	115533526	27926428	15978541	16586776
1A01_HUMAN	DGEDQTQDTELVETRPAGDGTFQK	No							31805463	1.43777e+07	10163865
1A01_HUMAN	PAGDGTFQK	No					13166576	1856779	3857922	1841467	4004207
1A01_HUMAN	PSGEEQR	No				6228670	6277732	6708046	9037096	1981986	3542920
1A02_HUMAN	FDSDAASQR	No					10081426	12809148	6723670		8652680
1A25_HUMAN	APWIEQEGPEYWDR	No				109648097	110600449	111220576	15202155	6963560	13072823
1A25_HUMAN	GYQQDAYDGK	No					4522247	7307549
1B07_HUMAN	FDSDAASPR	No	1461292	2207731		2001302	2735611	3303247		1753248	3763066
2A5D_HUMAN	EVMFLNELEEILDVIEPSEFSK	Yes					1194345	1565387						290207
2AAA_HUMAN	DNTIEHLLPLFLAQLK	Yes				1564197	1255327	1894649
2AAA_HUMAN	SALASVIMGLSPILGK	Yes		264640		2111661	1621111	1202221				603098	627294	697362
2AAA_HUMAN	QLSQSLLPAIVELAEDAK	No					6.81165e+06	6434443	1590214	1544416	1739739	1.24245e+06	1487963	1693247
4F2_HUMAN	EDEAEAAAAAK	Yes					864031	2281924	5372212	2092291	4660850
4F2_HUMAN	PGSLLSLFR	Yes					7917784	6314126	68333379	24554010	68893067
4F2_HUMAN	DEAEAAAAAK	Yes							4863744	1602892	3895141
4F2_HUMAN	SAGPGLFSYIR	Yes					1292926	2089028	20683834	18159544	2.04484e+07
4F2_HUMAN	ADLLLSTQPGR	Yes	849852	2016271	983498	27530954	26096220	3.28216e+07	67874286	27886815	3.29885e+07	459383
4F2_HUMAN	ADLLLSTQPGREEGSPLELER	Yes							213244926	9.64678e+07	1.5756e+08
4F2_HUMAN	DDVAQTDLLQIDPNFGSK	Yes					19556541	36233500	49429364	25945927	48831789
4F2_HUMAN	DDVAQTDLLQIDPNFGSKEDFDSLLQSAK	Yes							3618815	5388100	5782404
4F2_HUMAN	DLLLTSSYLSDSGSTGEHTK	Yes					10173385	16418900	1970555
4F2_HUMAN	EDFDSLLQSAK	Yes	2555437	3740310		34051104	36670553	36210957	195946405	119981924	200180945
4F2_HUMAN	EVELNELEPEK	Yes	857986	1990132	1116498	12443036	12187705	1.28021e+07	25227142	17142169	24940611
4F2_HUMAN	EVELNELEPEKQPM	Yes						1617874	82984958	40565914	59522297
4F2_HUMAN	EVELNELEPEKQPMNAA	Yes							4177094	2850481	3922275
4F2_HUMAN	EVELNELEPEKQPMNAASGAA	Yes							125594547	83537520	102287134
4F2_HUMAN	GQSEDPGSLLSLFR	Yes	4070498	4.39662e+06	3967718	96557511	122402665	105985083	5.36437e+08	3.09634e+08	576150407
4F2_HUMAN	GRLDYLSSLK	Yes							94513942	42314200
4F2_HUMAN	IKVAEDEAEAAAAAK	Yes			13907974	1554318			1.15357e+08	58320952
4F2_HUMAN	NQKDDVAQTDLLQIDPN	Yes							14582713	7.71332e+06	10697836
4F2_HUMAN	NQKDDVAQTDLLQIDPNFGSK	Yes			4399622	10298529	8646116	10526063	109407764	77493324		1687231
4F2_HUMAN	SLVTQYLNATGNR	Yes							1963670	1589733	2039504
4F2_HUMAN	VAEDEAEAAAAAK	Yes	1367604	2439102	995482	31296470	51518383	36522009	106334916	5.93489e+07	9.14185e+07
4F2_HUMAN	LLSTQPGREEGSPLELER	Yes							17029856	4358240	10791170
4F2_HUMAN	LSTQPGREEGSPLELER	Yes					15287724	19123288	47645417	11877832	1880107
4F2_HUMAN	TSFLPAQLLR	Yes				7220280	7564939	9162304	34567112	13873789	3.78082e+07
4F2_HUMAN	EEGSPLELER	Yes	899906	2073509	980730	29669614	26520956	26696938	8.4207e+07	20870321	2.65116e+07
4F2_HUMAN	GENSWFSTQVDTVATK	Yes	811550	1682769	6177383	21203956	22142432	21290525	105526360	6.82308e+07	95653642	3212331
4F2_HUMAN	IGDLQAFQGHGAGNLAGLK	Yes			3521294		41613661	36189372	268102501	104779180
4F2_HUMAN	LDYLSSLK	Yes		1362382			29983958	39981361	138423194	72281426	81124992
4F2_HUMAN	LLTSFLPAQLLR	Yes	3236819	4719097		46697362	59969745	37439241	203669443	101101382	205042064	1.17814e+06
4F2_HUMAN	VILDLTPNYR	Yes			574717	25415944	21105643	22378944	1.25981e+08	9.93545e+07	128767758
4F2_HUMAN	WCSWSLSQAR	Yes							9870293	646110	2545872
4F2_HUMAN	AEDEAEAAAAAK	Yes					1347264	2405551	5634473	2062549	4530225
5NTD_HUMAN	ETPFLSNPGTNLVFEDEITALQPEVDK	Yes					23535111	24096348	1447695	754952	1529164
5NTD_HUMAN	GPLASQISGLYLPYK	Yes				29677695	33770259	32648337	3334501	1878588	3387607
5NTD_HUMAN	VLPVGDEVVGIVGYTSK	Yes				13931304	17528814	16237638
5NTD_HUMAN	YPFIVTSDDGR	Yes				18205843	17080242	18241020	1593003	1226994	1238228
5NTD_HUMAN	HDSGDQDINVVSTYISK	Yes				1442925	19307512	16689774
6PGD_HUMAN	LVPLLDTGDIIIDGGNSEYR	Yes	664245	678807			5082358	5428316				1302112		947852
6PGD_HUMAN	NPELQNLLLDDFFK	Yes	1217384	1882145	1195897	5031822	3964265	4939120				795606
ABCE1_HUMAN	PLQIENIIDQEVQTLSGGELQR	Yes				1578031	1682979	2387586
ABCE1_HUMAN	YDDPPDWQEILTYFR	Yes					4064105	4229300	1.46117e+06	525502	1098061	625090	1038493	1023933
ACLY_HUMAN	DLVSSLTSGLLTIGDR	Yes	538147	685657		5906772	6105487	4225216					557931
ACLY_HUMAN	IGNTGGMLDNILASK	Yes		1552699		7091845	9652728	8413783		1290008
ACLY_HUMAN	SGGMSNELNNIISR	Yes	226162660	273816901	203320223	4910628	4666329	4459599	2025038			122981358		152237481
ACLY_HUMAN	TIAIIAEGIPEALTR	Yes				5061661	5833101	4253130	910848	728688	954339
ACOC_HUMAN	YQQAGLPLIVLAGK	Yes						1047380	3980255	1.85848e+06	3212713
ACSL3_HUMAN	LSPEPWTPETGLVTDAFK	No					15035268	13080716	3340980	2268864	3763374			384124
ACTA_HUMAN	PEEHPTLLTEAPLNPK	No							7850497	2613207	7179521
ACTA_HUMAN	TAASSSSLEK	No	1320772	2219006	525579		11121067	8557879
ACTA_HUMAN	LPDGQVITIGNER	No	1344992			23842406	22961262	25534015		1123540	5202811		1608904
ACTA_HUMAN	FAGDDAPR	No	1278702	2476790		26655410	23660698	34611764	6931062	2234083	4897010	1309129
ACTA_HUMAN	TALAPSTMK	No	1.07731e+07	8787721	9115896		169296618	166664285	58007476	23091870	41281639	8866224	14525026	6982437
ACTA_HUMAN	AGFAGDDAPR	No	37342620	104580950	36978941		424809566	762055240	126033320	70231792	84658551	82854770	30709551	47514224
ACTA_HUMAN	DLYANNVLSGGTTMYPGIADR	No							7700629	4834741	7.24579e+06
ACTA_HUMAN	DSYVGDEAQ	No	1.17436e+07	13558924	8372486		48728910							209827
ACTA_HUMAN	DSYVGDEAQSK	No	290149	42670430	13659085	280551150	354912105	351351590	1.07572e+08	9.12602e+07	1.33372e+08	65801153	33192222	54380613
ACTA_HUMAN	EITALAPSTM	No	1839173	1899641			23746830	26861901		2553569	2289942
ACTA_HUMAN	EITALAPSTMK	No	37775810	122984922	46988654	7.4533e+08	7.03572e+08	7.24974e+08	266880300	169987616	1.74235e+08	86407699	42064896	105023771
ACTA_HUMAN	YPIEHGIITNWDDMEK	No			59792913				196706913	6.79196e+07			7.467e+07	37480258
ACTA_HUMAN	PDGQVITIGNER	No	14152671	10526094	20559280		1.83457e+08	221860928	62325887	2.23885e+07	49436497	9258683		6584898
ACTA_HUMAN	SGGTTMYPGIADR	No	2919615	4509928	2832554	26682282	26530868	23525163		1037587	1052763
ACTA_HUMAN	TDYLMK	No	18385171	16952466		139540123	194407866	162908322	56909974	24636140	47842616	16765921		8942441
ACTA_HUMAN	ATAASSSSLEK	No	118849	404920		3134354	1608657	2027736	143417
ACTA_HUMAN	DGQVITIGNER	No			2063104		18419004	23903097	6259975		5037264		1759864
ACTA_HUMAN	AVFPSIVGR	No	35511619	47453506	40140605		657807489	6.88365e+08	2.43944e+08	115021502	118671866	34640217	46654561	32953041
ACTA_HUMAN	DLTDYLMK	No	79969265	75919535	67283094		1.21402e+09	1117595336	332085317	185316809	243251185	62563665	70355389	56484279
ACTA_HUMAN	SYELPDGQVITIGNER	No	146750841	179735683		6817644	1898515259	1586922760	527353330	3.11651e+08	440306571	134496489	185164755	133838891
ACTA_HUMAN	VAPEEHPTLLTEAPLNPK	No							4.58069e+07	25143511	29718258
ACTA_HUMAN	GDEAQSK	No	5788590	5010011	3645523	109594313	93921360	123583598	26756516	12215254	28039469	5891135	4241536	4.05097e+06
ACTA_HUMAN	LSGGTTMYPGIADR	No					1.61725e+07	1.99252e+07	1593369	505832	2.22061e+06
ACTA_HUMAN	PIEHGIITNWDDMEK	No			5973093	5.18165e+07	48853871						5155969	609250
ACTA_HUMAN	VGDEAQSK	No	9056916	10027419	1827767	54336760	47062376	60136480	11638802	5940051	12686969	2481765	1503083	2100767
ACTB_HUMAN	PEEHPVLLTEAPLNPK	No		12353136						39116414	85239575			12795813
ACTB_HUMAN	GIVTNWDDMEK	No				22905840	26425397	21482654	550164
ACTB_HUMAN	PVLLTEAPLNPK	No			2057974		21463236	30661705	7824492	2853113				747148
ACTB_HUMAN	VAPEEHPVLLTEAPLN	No				9292233	7897915	11049104	2049471		1437684
ACTB_HUMAN	VAPEEHPVLLTEAPLNPK	No		1.4981e+08						2.56696e+08	275933651			1.42782e+08
ACTB_HUMAN	APEEHPVLLTEAPLNPK	No		2697303					26788461	9285286				2457360
ACTBL_HUMAN	PDEHPILLTEAPLNPK	Yes			27722180	3.23825e+08	324413046	4.00399e+08	106279203				27313419
ACTBL_HUMAN	TTGIVMDSGDGVTH	No				7415997	1.90998e+07	12657277	3017036	1722368	272301
ACTBL_HUMAN	VAPDEHPILLTEAPLNPK	Yes			82474296		1137379848	1.29502e+09	395962566				1.11955e+08
ACTBL_HUMAN	PIYEGYALPHAILR	No						19189630	964615				1094521
ADA10_HUMAN	RPPQPIQQPQR	Yes				2168639	3015943	7.36504e+06					1.09318e+06
ADK_HUMAN	ENILFGMGNPLLDISAVVDKDFLDK	Yes				7250478	5043671	7.36713e+06
AFAD_HUMAN	TILLSTTDPADFAVAEALEK	Yes					6332744	6258043	1177733	712837
AGRIN_HUMAN	SAGDVDTLAFDGR	Yes	231336	408051					7077143	5162311	8255336
AGRIN_HUMAN	VLGAPVPAFEGR	Yes							6026765	6081364	6078521
AGRIN_HUMAN	FDTGSGPAVLTSAVPVEPGQWHR	Yes							13016547	4154047	8201735
AGRIN_HUMAN	SIESTLDDLFR	Yes	329460	518679			534084		11670769	7756881	10644592
AGRIN_HUMAN	TFVEYLNAVTESEK	Yes							4605979	3417410	4271152
AHNK_HUMAN	ADIDVSGPSVDTDAPDLDIEGPEGK	Yes				4651350	5552912	3656655
AHNK_HUMAN	ADVDVSGPK	Yes				8960064	9610057	12382373	1417442		763193			559235
AHNK_HUMAN	ADVVVSGPK	Yes				6152149	6993461	13312164	1742109	533369	342050
AHNK_HUMAN	AEGPEVDVNLPK	Yes				31251672	31294370	25671709	4333499	3211025	5722283			857112
AHNK_HUMAN	GEGPDVDVNLPK	Yes				20356742	20952011	18445739	3239109	1308302	1376312
AHNK_HUMAN	GEGPEVDVNLPK	Yes				26202110	25008116	17822478	4130046	2875237	4718537	641929		557352
AHNK_HUMAN	GGQIGLQAPGLSVSGPQGHLESGSGK	Yes				2953149	2796804	5264635
AHNK_HUMAN	IDVTAPDVSIEEPEGK	Yes				6652483	6975798	7928126	1677036
AHNK_HUMAN	IEGEMQVPDVDIR	Yes				5824277	5761316	4474940	1777824
AHNK_HUMAN	ISMPDFDLHLK	Yes				5033207	6413592	6078828
AHNK_HUMAN	LEGELQAPDLELSLPAIHVEGLDIK	Yes				8421433	8.43706e+06	6524381	697301
AHNK_HUMAN	MDVNVGDIDIEGPEGK	Yes				4002191	3216294	4884125
AHNK_HUMAN	MSLPDVDLDLK	Yes				2888266	3364903	2327227
AHNK_HUMAN	MYFPDVEFDIK	Yes				2640540	3846980	2821322			447137
AHNK_HUMAN	SPQISMSDIDLNLK	Yes				3902631	3691762	4404181
AHNK_HUMAN	VDIEAPDVSLEGPEGK	Yes				4880883	8259948	3674910	2958693		2571973
AHNK_HUMAN	VDIEGPDVNIEGPEGK	Yes				11656492	16760485	14273669		1583504	5136942
AHNK_HUMAN	VDINAPDVDVQGPDWHLK	Yes				4930880	5613189	3358091	727486
AHNK_HUMAN	VDVDVPDVNIEGPDAK	Yes				12133394	16298140	12181587	3647993	2553131
AHNK_HUMAN	VDVEVPDVSLEGPEGK	Yes				17231086	18441749	18946866	3016656	3273119	3771716
AHNK_HUMAN	VGVEVPDVNIEGPEGK	Yes				5057327	8271209	7518113	2266169	1613560	1829725	4297975		2645110
AHNK_HUMAN	VNVEAPDVNLEGLGGK	Yes				7056258	6245401	6556599	1917903		1421162
AHNK_HUMAN	VSGPDLDLNLK	Yes				2161634	2759196	1898896		418233
AHNK_HUMAN	VSVGAPDLSLEASEGSIK	Yes				8126377	7362654	7054720			915320
AHNK_HUMAN	ISAPNVDFNLEGPK	Yes				7302195	7425918	7317637
AHSA1_HUMAN	VFTTQELVQAFTHAPATLEADR	Yes				4999008	5991303	5974264			984614		1067141
AIDA_HUMAN	GADFDSWGQLVEAIDEYQILAR	Yes			721190	2236303	2078953	2401330				403398
AKP8L_HUMAN	GGGAFPGGSR	Yes				10390760	9728901	10431821		872856
ALDH2_HUMAN	VAEQTPLTALYVANLIK	Yes							8080519	5184801	10342868
ALDOA_HUMAN	VLAAVYK	No		787584		16027602	16095676
ANLN_HUMAN	GNIWSAEK	Yes			5810907	3964829	3570957	3675421	3840071
ANLN_HUMAN	NWLSADTK	Yes		1.3813e+08	6.19835e+06		15496882	17605879		11554480				8622002
ANLN_HUMAN	GFLTIFEDVSGFGAWHR	Yes				2.01284e+06	1.05123e+06	3.07564e+06
ANLN_HUMAN	NTFELITVRPQR	Yes				10863865	10790685	15393558
ANX11_HUMAN	SELSGNFEK	No			451639		3076825	4013481	1431953	743870	442604	765470
ANXA1_HUMAN	AAYLQETGKPLDETLK	Yes					15574021	22638795	3796084				1381727
ANXA1_HUMAN	DITSDTSGDFR	Yes				10924855	13511009	13984099	4961165	2311602	3965297	2358398	1910713	1932763
ANXA1_HUMAN	GGPGSAVSPYPTFNPSSDVAALHK	Yes				27789643	36395919	30037953	14074884	8079605	11539937			5.05448e+06
ANXA1_HUMAN	GLGTDEDTLIEILASR	Yes				7.06217e+07	9.63274e+07	9.38859e+07	16015113		16623114	5987516
ANXA1_HUMAN	GTDVNVFNTILTTR	Yes				28827010	27035359	30336635	6356637	4063842	5.90697e+06	3021034	4340005	3044197
ANXA1_HUMAN	GVDEATIIDILTK	Yes				28640012	25828102	2.68743e+07	5144071	6522818	9.89127e+06	3279010	3026060	4527770
ANXA1_HUMAN	TPAQFDADELR	Yes				36152199	46246055	38670378	14999688	6710435	10920334	5053734	5748834	5554204
ANXA1_HUMAN	ALYEAGER	Yes				1402244		1231518	5622718	2571691	3361395		12793874	3040743
ANXA1_HUMAN	NALLSLAK	Yes				14427420	18159398	19108200	6925560	4327928	4406351			829910
ANXA1_HUMAN	SEDFGVNEDLADSDAR	Yes				29266401	32203433	34986747	9571512	7.41418e+06	9194892			3630189
ANXA2_HUMAN	LSGHLETVILGLLK	No				11602318	10876554	9465386
ANXA2_HUMAN	ALLYLCGGDD	No					3287678		12999024	1736965
ANXA2_HUMAN	AYTNFDAER	No					63674579	59263925	21596595	7792213	12004419
ANXA2_HUMAN	DIISDTSGDFR	No				127285908	132436126	130002163	15720123	5746865	7098883	1621297	2177872	1325031
ANXA2_HUMAN	KELASALK	No				5434887	5217999	11317044
ANXA2_HUMAN	LSLEGDHSTPPSAYGSVK	No					153965939	152609618	5.39126e+07	16228378			1161225	732425
ANXA2_HUMAN	SLYYYIQQDTK	No				60522108	63617724	55352734	13952833	9575884
ANXA2_HUMAN	SYSPYDMLESIR	No	948113	1431785	888883	237799029	252341674	236661183	37497690	2.30563e+07	34839812	6725540	6527599	6614053
ANXA2_HUMAN	TDLEKDIISDTSGDFR	No				18208778	16397389		42368005	15434387			1346041	1126505
ANXA2_HUMAN	TPAQYDASELK	No			623195	222113525	2.20468e+08	225217645	51586770	42056964	47228873		5480832	5298331
ANXA2_HUMAN	WISIMTER	No					155530190	1.87568e+08	37587995	12978845	2.01001e+07	1473669	1199449	1637964
ANXA2_HUMAN	SGHLETVILGLLK	No				5878193	4668800	6.31075e+06
ANXA2_HUMAN	SLEGDHSTPPSAYGSVK	No				16350395	15626373	22301076	4791786
ANXA2_HUMAN	DLYDAGVK	No					2.06262e+08	220543483	62043544	23232642	26275479	2592257		1.31328e+06
ANXA2_HUMAN	DALNIETAIK	No					55158911	96244072	12653673	8521045	1.42813e+07		2.28847e+06
ANXA2_HUMAN	SEVDMLK	No				39446167	3.66401e+06	49835144	3422909		7210509
ANXA2_HUMAN	TNQELQEINR	No			615598	1.6991e+08	218227736	163572248	57401436	25540672	42116889	5088704	3334493	3202702
ANXA2_HUMAN	PYDMLESIR	No					19639652	26703574	4576266	1349428	3245314
ANXA2_HUMAN	PAQYDASELK	No				14795412	14532776	19911246	2672990		2753199
ANXA2_HUMAN	SPYDMLESIR	No				17954762	12968869	19795488	3485525	873620	2659731
ANXA3_HUMAN	DISQAYYTVYK	Yes				3758946	7516235	7343282
ANXA3_HUMAN	GAGTNEDALIEILTTR	Yes				11456174	10684676	11501869
ANXA3_HUMAN	SLGDDISSETSGDFR	Yes				5994952	8280537	8054431
ANXA6_HUMAN	GLGTDEDTIIDIITHR	Yes			2.31427e+06	4266331	3714607		1959606
ANXA6_HUMAN	MTNYDVEHTIK	Yes			1320477			977053	7542163
ANXA6_HUMAN	EEDDVVSEDLVQQDVQDLYEAGELK	Yes		1309526	910559				7650091	3469129	5090169	257367
ANXA6_HUMAN	GSIHDFPGFDPNQDAEALYTAMK	Yes			2443741	3727204	3708991	2381134	1954049	839424
ANXA6_HUMAN	LVFDEYLK	Yes							6754561	2902499	4365047
ANXA6_HUMAN	SEIDLLNIR	Yes	661223	2320229	1058753		1702003	1509444	10137242	3986529	5232958
ANXA6_HUMAN	SELDMLDIR	Yes							3584454	2834730	4175220
ANXA7_HUMAN	AMQGAGTQER	Yes	598426	1825483	492134							5756308		2956824
ANXA7_HUMAN	GAGTDDSTLVR	Yes							1477508	1031350	981052	6.20725e+06	4051039	2960751
ANXA7_HUMAN	GFGTDEQAIVDVVANR	Yes			2940566	8127018	9088443	9258287				3533889	9480441	3612414
ANXA7_HUMAN	QMFAQMYQK	Yes				636262		772153				3835281	1581845	3545434
ANXA7_HUMAN	TLGTMIAGDTSGDYR	Yes										5376024	4976855	6.33968e+06
ANXA7_HUMAN	DENQSINHQMAQEDAQR	Yes		539277			2144258	3274369					2741848	1159750
ANXA7_HUMAN	DLLSSVSR	Yes	822372	1117660	1714156		4687058	6000902	4835992		1426524	2808312	4480912	2868170
ANXA7_HUMAN	EFSGYVESGLK	Yes				665258	742431						1101879	625958
ANXA7_HUMAN	SDTSGHFER	Yes				1195534	1049364						2142400
ANXA7_HUMAN	SEIDLVQIK	Yes					12961574	100418359		819139	909736	4708574	8288182	3809087
AP1B1_HUMAN	LASQANIAQVLAELK	No				3055871	2709647	3909784	1828802	857036	1598333	2134787		1678126
AP1B1_HUMAN	NINLIVQK	No					1839659	2022242	3222651	629994	897134		659503
AP2A1_HUMAN	NADVELQQR	No					1068546		1491181	894523	694527
ARF1_HUMAN	LGEIVTTIPTIGFNVETVEYK	No				23240416	2.11138e+07	2.81402e+07	1448493		466723
ARF1_HUMAN	QDLPNAMNAAEITDK	No	2889977	3038404		29237522	28254165	27583910	19883204	10072217		6694264		7028805
ARF1_HUMAN	DAVLLVFANK	No					15343948	18262263						1802116
ARF1_HUMAN	MLAEDELR	No	1272879	1300962	2476503		25638174	25997266	6357167	1780718	2322262	4768698	1945275
ARF5_HUMAN	VQESADELQK	Yes								661345	671008			1270523
ARL8A_HUMAN	NELHNLLDKPQLQGIPVLVLGNK	No				4.70174e+06	4.6613e+06	4256987
ARP2_HUMAN	FEAPEALFQPHLINVEGVGVAELLFNTIQAADIDTR	Yes					3.81733e+06	5992436					950973
ARP3B_HUMAN	DITYFIQQLLR	No				2823293	2882764	2990678	1236760		986326	958686	936338	1376751
ARP3B_HUMAN	LSEELSGGR	No	173597161	177992339	2.13285e+08				1574306	489070	806350	3.36748e+08	375302690	1.04414e+08
ARPC3_HUMAN	DTDIVDEAIYYFK	Yes				4312709	3605321	3959112	1034280			1381624		1250178
ARPC3_HUMAN	EMYTLGITNFPIPGEPGFPLNAIYAK	Yes					6053148	4580352					929390
ARPC3_HUMAN	LIGNMALLPIR	Yes				2366587	2741184	1852832	1528733	977729	1120894	1300555	1054340	966280
AS3MT_HUMAN	LQEAYR	Yes							3755335	1055443	762778
AT12A_HUMAN	PFNSTNK	No	1143339	1153633	973587				6521292	3283609	6408859
AT12A_HUMAN	VIMVTGDHPITAK	No				6110027	4994336	4695238
AT12A_HUMAN	LIFDNLK	No	1882959	2.72602e+06		34261583	29003435	29889127	20072705	8115945	10480408	4539120	7700390	2024147
AT1A1_HUMAN	GVGIISEGNETVEDIAAR	No		4528989	10908041	50593963	60242119	47350466	44032376	21155443	28134864	5910284	5623440	4106871
AT1A1_HUMAN	QAADMILLDDNFASIVTGVEEGR	No			4.02595e+06		19957842	27589034	8.77038e+06	1.2447e+07	1.19463e+07	275978	2477026
AT1A1_HUMAN	VDNSSLTGESEPQTR	No	1557593	3178961	2393909	20323018	18425860	28981043	33005436	18050543	19199737	4754727	3603814	2306463
AT1A1_HUMAN	AAVPDAVGK	No		553820		7735141		11251922	11175738	3118010	1988046			390690
AT1A1_HUMAN	QGAIVAVTGDGVNDSPALK	No	1196807	1118747			14182634	20751780	33616914	16781878	1.88452e+07	1253886		1502878
AT1B1_HUMAN	PPGLTQIPQIQK	Yes				12295245	14962470	13239310	16417127	5111068	10173928		1284023
AT1B1_HUMAN	AYGENIGYSEK	Yes				5499262	4673182	3966977	7157070	1386270	1988173	746000
AT1B1_HUMAN	SYEAYVLNIVR	Yes					16578548	14034326	4081646	2100316	4652332	642551	1765280	1053166
AT1B1_HUMAN	VGNVEYFGLGNSPGFPLQYYPYYGK	Yes		2090821			15010005	16943586	9614588	5208905	8488623
AT1B1_HUMAN	VAPPGLTQIPQIQK	Yes	3027393	4721533	1475311	31536229	44653704	26542852	37304280	26132680	27810665	2829791	3442020	3263818
AT1B3_HUMAN	IDGSANLK	Yes				6781541	11779530	10809802	12430844	2631931	1182974			1098852
AT1B3_HUMAN	LFIYNPTTGEFLGR	Yes	2921236	3947724		19817658	19884985	2.28365e+07	1.59879e+07	9337350	11526564	4752016	4949548	4112978
AT1B3_HUMAN	NEDIPNVAVYPHNGMIDLK	Yes		1384587	704737	1590277	3022598		5820664	3953702	5.77382e+06	1108256	1.17169e+06	1756699
AT1B3_HUMAN	PVTALEYTFSR	Yes			955424	9761614	12528351	12865581	6926413	4172248	6712243		1728513
AT1B3_HUMAN	SLNQSLAEWK	Yes	561024	2032808					3361069	2623689	2654528	1456049	830630	2236400
AT1B3_HUMAN	DQIPSPGLMVFPK	Yes		2884499	1418881	8121023	10366140	6700691	9557986	8224161	9314757	2744258	2226575	3194970
AT1B3_HUMAN	IIGLKPEGVPR	Yes				5680892	6030082	5778906					1163153
AT1B3_HUMAN	SDPTSYAGYIEDLK	Yes	3628310	3622331		9445640	13900553	11202141	4120438	2358393	3907249			842107
AT1B3_HUMAN	SDPTSYAGYIEDLKK	Yes				4489709	3388105	3160103	16447958	9171721	11106161		1744641	1490784
AT2B1_HUMAN	EASDIILTDDNFTSIVK	No					10978324	11578370	2102354	1276643	2010069
AT2B1_HUMAN	MVTGDNINTAR	No				4710374	4844572	8339596	6530043	3620328	4206144		320114
ATPA_HUMAN	EVAAFAQFGSDLDAATQQLLSR	Yes							1379352	938622	1042751
ATPA_HUMAN	TGAIVDVPVGEELLGR	Yes							7541449	4445676	6604714
ATPA_HUMAN	VVDALGNAIDGK	Yes		641800					1756403	1484289	1469364			5669236
ATPB_HUMAN	TVLIMELINNVAK	Yes							3.78859e+06	4.44178e+06	3330213
ATPB_HUMAN	VALVYGQMNEPPGAR	Yes							7712255	4994533	8045614
ATPB_HUMAN	AIAELGIYPAVDPLDSTSR	Yes							16493958	11003815	16430084	1247311	1282090	956455
ATPB_HUMAN	DQEGQDVLLFIDNIFR	Yes							5451295	5060951	6681703	527782	930224	892505
ATPB_HUMAN	FTQAGSEVSALLGR	Yes							6560584	5.54344e+06	7933263
ATPB_HUMAN	IMNVIGEPIDER	Yes							12939686	8457476	11481074	959140		635729
ATPB_HUMAN	IPSAVGYQPTLATDMGTMQER	Yes							8076732	5285727	7905335
ATPB_HUMAN	TIAMDGTEGLVR	Yes					1800040		3915674	4694552	8153816
AXN2_HUMAN	NNSIVSK	Yes				2432864	2264547	596643
BASI_HUMAN	TTVEDLGSK	Yes						4220149	5197578		3738244
BASI_HUMAN	GGVVLKEDALPGQK	Yes				13252200	11465988	12274154	33013345	1.88912e+07
BASI_HUMAN	SESVPPVTDWAWYK	Yes	10029844	15749111	9008577	38198619	49233252	35508912	141018877		126714521	2378481		2511522
BASI_HUMAN	FFVSSSQGR	Yes		1.76617e+06	2236518		25447524	27643775	4.91778e+07	16071294	27430938		465358
BASI_HUMAN	KPEDVLDDDDAGSAPLK	Yes		410339	1814457	21428128		2.67703e+07	10203234
BASI_HUMAN	SELHIENLNMEADPGQYR	Yes		2.41959e+06	2583914		22116470	28315719	50652229	2.1328e+07			1135713
BASI_HUMAN	FTTVEDLGSK	Yes					4328010	7334864	8280869	2592642	7067729
BASI_HUMAN	PPVTDWAWYK	Yes	1296717	924506	1687245	6190720	6589113	8622353	28175428	8780387	21564675
BBX_HUMAN	KEAEFEK	Yes				4056204	5007565	2873793					625055
BCAM_HUMAN	GAPPPGEPGLSHSGSEQPEQTGLLMGGASGGAR	Yes		828836			3740945	4559657	6.81099e+06	4.7488e+06	5284431	1.09975e+07	16527134	1.07826e+07
BCAM_HUMAN	LSWSQLGGSPAEPIPGR	Yes							1166934			8379380	7254364	7942950
BCAM_HUMAN	GDGSPSPEYTLFR	Yes									756883	7455440		4.33412e+06
BCAM_HUMAN	LNVFAKPEATEVSPNK	Yes							812450				3229018	1974832
BCAM_HUMAN	SPPYQLDSQGR	Yes							1100046			7578814	4913084	4121020
BCAM_HUMAN	VAYLDPLELSEGK	Yes				2350176	1868918	1732468				1.38962e+07	9115484	13356285
BI2L1_HUMAN	VNNSTGTSEDPSLQR	Yes	233982			3347582	3914657
BIRC3_HUMAN	SPTDLAK	Yes	7369399	8454679		4474499	5057920	3857089	1278345	211323			5524127	2932093
BOREA_HUMAN	EVDNLYNIEILR	Yes				3526543	3299942	3834046
BOREA_HUMAN	EMNWLDYFALGGNK	Yes				3896390	2693895	2847144
BROX_HUMAN	ANYGLVEPIPFEFPPTSVQWTPETLAAFDLTK	Yes		4578679	4885671		3855057	5879855				2.63386e+06	3.58356e+06	2.12201e+06
BROX_HUMAN	ATAPVSFNYYGVVTGPSASK	Yes			2914961			3696868				1370500		1629399
BROX_HUMAN	IPTEAPQLELK	Yes	6338100	10885740	4125177	5949245	9937350	6685530	1535369		1118512	5835866	6093947	5148107
BROX_HUMAN	NAADSYFSLLQGFINSLDESTQESK	Yes	3838015	5410405	3154006		5327775	7479350	567662		869399	3.43041e+06	2659396	3775385
C1TC_HUMAN	AAQAPSSFQLLYDLK	Yes				5053937	5700274	5578300			851255	1321863		1434416
C1TC_HUMAN	IFHELTQTDK	Yes				1421159	1384028	1055180
C1TC_HUMAN	MFGIPVVVAVNAFK	Yes				3524034	3566575	1959192						827359
CAH12_HUMAN	WTYFGPDGENSWSK	Yes										2965307	6181642	4792884
CALR_HUMAN	KPEDWDEEMDGEWEPPVIQNPEYK	Yes					5165551	4676048					1259085
CALR_HUMAN	SGTIFDNFLITNDEAYAEEFGNETWGVTK	Yes					3078426	2790301		483047	372188
CALX_HUMAN	IPDPEAVKPDDWDEDAPAK	Yes				7658595	7781533	8577775
CALX_HUMAN	IPNPDFFEDLEPFR	Yes				3515199	3266095	2957981
CALX_HUMAN	TPYTIMFGPDK	Yes				1678241	2686761	1612618	817200	251923	912437
CAN2_HUMAN	KADYQAVDDEIEANLEEFDISEDDIDDGFR	Yes				6.43104e+06	4297599	6104602
CAND1_HUMAN	EGPAVVGQFIQDVK	Yes						1576877	3827873	2706104	4011919	1742532	1445441	3259975
CAND1_HUMAN	ISGSILNELIGLVR	Yes				1904307	2319069	1580551	2019978	1053790	1473736	1.38456e+06	2096725	2056859
CAND1_HUMAN	QEDVSVQLEALDIMADMLSR	Yes				939057	1105599		1705998		1366067		900100
CAND1_HUMAN	SPLMSEFQSQISSNPELAAIFESIQK	Yes					2146305	2197800	1531916	753221	826200	2245384		1941087
CAND1_HUMAN	SVILEAFSSPSEEVK	Yes						1160216	1714623	1325749	1418004			1981917
CAND1_HUMAN	FMATNDLMTELQK	Yes					886866					1177084		866858
CAP1_HUMAN	AGAAPYVQAFDSLLAGPVAEYLK	Yes		448991			11246431	17489496	3507007	1896473	3023134	634179	258827
CAP1_HUMAN	LSDLLAPISEQIK	Yes				6884610	10101470	8222614			1002029
CAPZB_HUMAN	STLNEIYFGK	Yes	2264170	5843067	1869694	6113229	4804133	4822801				3447332	5017551	3473001
CAV1_HUMAN	HLNDDVVK	Yes				1.14853e+07	9119671	19368316
CAV1_HUMAN	IDFEDVIAEPEGTHSFDGIWK	Yes				26190661	27738429	25586479	7561945	3889492	5.43486e+06
CAZA1_HUMAN	EASDPQPEEADGGLK	Yes		2674651		4047690	3388114	4233257				2870053		1981004
CAZA1_HUMAN	FITHAPPGEFNEVFNDVR	Yes					3724805	1824542					2503604	1.69183e+06
CAZA1_HUMAN	IIENAENEYQTAISENYQTMSDTTFK	Yes					1399265	1590903			637739	1558337	2068034	741069
CAZA1_HUMAN	LLLNNDNLLR	No	4019264	5421281		4233158	7355197	5615682	3305889	1786634	1820062	7164690	5391960	3.17177e+06
CBR1_HUMAN	FHQLDIDDLQSIR	No				4567144	3196380	3391510
CC136_HUMAN	EELQELR	No	8421145	11501081			88570357	95851144	69376825	32827848	40858020	7503911	9978127	8811409
CCM2_HUMAN	VEPDRLLSDYIEK	Yes	21688500	24542897	16648725			1874569				15110309	14455602	1.43754e+07
CD151_HUMAN	DHASNIYK	Yes				11364352	10468243	12824722
CD151_HUMAN	DSEWIR	Yes	14101321	13846293	30409121	43154116	39269899	38936124	34633837	12440487	11644222	1642735	3704353	1249143
CD166_HUMAN	EMDPVTQLYTMTSTLEYK	Yes					3624585	3483336	3642690	2390468	3473282
CD2AP_HUMAN	FETEPVSK	Yes	801827	2324503	1166541							2307718	1187428	1716837
CD2AP_HUMAN	LGLFPSNFVK	Yes	2516386	4575982	693518							6764666	2752383	6886565
CD2AP_HUMAN	PSVYLSTPSSASK	Yes	1552136	2.06745e+06	2013369							5.11285e+06	8819136	3810940
CD2AP_HUMAN	GIGFGDIFK	Yes	746919	805925								1791788	2315324	1441532
CD2AP_HUMAN	ISTYGLPAGGIQPHPQTK	Yes		1663286	1348957								2.84004e+06	2727101
CD44_HUMAN	ESSETPDQFMTADETR	Yes					17942427	16935172	55157134	2.41347e+07	39659053
CD44_HUMAN	LVINSGNGAVEDR	Yes							8.10622e+06	4998040	5601393
CD44_HUMAN	NLQNVDMK	Yes					6793529		2.50438e+07	7308414	6.96645e+06
CD81_HUMAN	QFYDQALQQAVVDDDANNAK	Yes	70453174	9.49653e+07	81463213		43337790	41723836	57719520	35535170	42410900	19890013	22042923	21595044
CD82_HUMAN	GEEDNSLSVR	Yes		3.55512e+06	1423616				13248769	6134208	7460493			1143063
CD82_HUMAN	EDSLQDAWDYVQAQVK	Yes	2525312	3202575					4155501		3601332	2394634
CD9_HUMAN	DVLETFTVK	Yes	25898305	30480633	4.29779e+07		17286546	18207032	11632034	5804536	7.97111e+06	15458709	26175690	17893005
CD9_HUMAN	EVQEFYK	Yes	187432745	174149457	223146766		54445122	46105182	11173413	5991569	4682608	72338404	116473130	58273641
CD9_HUMAN	KDVLETF	Yes	33317756	28320704	68621473		7391584			942235		3774959		2277469
CDC37_HUMAN	LGPGGLDPVEVYESLPEELQK	Yes				2297786	2666060		2992484	1874646	3065386
CDC42_HUMAN	YVECSALTQK	No							8255827	1285083	1535135		581854
CDC42_HUMAN	TPFLLVGTQIDLR	Yes		584101			2.23316e+06	1.19476e+07	1205412		4538044
CDC42_HUMAN	IGGEPYTLGLFDTAGQEDYDR	Yes		1489296	2056938	2749826		2676134					1839444
CDCP1_HUMAN	VEYYIPGSTTNPEVFK	Yes	1252134	1455443		13924259	14481843	13351806		1441860
CEP55_HUMAN	NAYQLTEK	Yes			479231		8611323	8829771				636309
CEP55_HUMAN	NQQWLVYDQQR	Yes				6215430	8904200	4168565				409476
CH60_HUMAN	TALLDAAGVASLLTTAEVVVTEIPKEEK	Yes				3027048	2484438	5646410					497420
CHP1_HUMAN	IPELAINPLGDR	Yes			736267		1892863	1689076	7712072	3335710	5393295
CI084_HUMAN	KSPSLAK	No						1853357	2056413
CISY_HUMAN	GGEEPLPEGLFWLLVTGHIPTEEQVSWLSK	Yes				2075576	525154	2.45941e+06
CL035_HUMAN	LPNKDVYK	Yes			414449		78245568	94809333	8357821	3454318	2931255		689638	1024608
CLCA_HUMAN	AAEEAFVNDIDESSPGTEWER	Yes		1512565		5627777	6002761	6993106	1843402			6806550	5290533	6376985
CLCA_HUMAN	LEALDANSR	Yes									210738	2149770	1401056	1364409
CLD12_HUMAN	LSAIEIDIPVVSHTT	Yes		979140		5857678	6700100	6828436	3269354	1361902	1985902
CLDN1_HUMAN	SIWDEFISDEADEK	Yes				4235951	5531954	2068032	3229100	1372573	2298615			540090
CLH1_HUMAN	AFMTADLPNELIELLEK	No	10484209	13878097	9381691	19596053	17755999	25011015	16098338	13701398	15197750	3.636e+07	29741168	45248795
CLH1_HUMAN	IVLDNSVFSEHR	No				5142762	2417374						5444069	2492477
CLH1_HUMAN	VGYTPDWIFLLR	No	2163945	4167766	2589285	6720848	6174965	4589970	6.22013e+06	3190957	6272559	6722974	6.37027e+06	5922773
CLH1_HUMAN	EHLELFWSR	No				1.81166e+06							1.68028e+06
CLH1_HUMAN	GQFSTDELVAEVEK	No	3824971		1165781	7535275	6953855	8215022	11171048	7565972	13242721	12400719	4.90286e+06	13487929
CLH1_HUMAN	NLQNLLILTAIK	No	332641	3.06332e+06	2073570	6740196	7318935	5064909	6624712	3354296	4983837	9856023	8724257	12015003
CLH1_HUMAN	VVGAMQLYSVDR	No						1280610					2646989	2.33563e+06
CLIC1_HUMAN	GVTFNVTTVDTK	Yes				12125850	10620304	12454074					1512557
CLIC1_HUMAN	LAALNPESNTAGLDIFAK	Yes	3112711	3920926			1.51803e+08	143922246	37136914	17567140	2.90136e+07	5202811	6249500	5100803
CLIC1_HUMAN	NSNPALNDNLEK	Yes		1705249	1119012	40543652	51114424	40901858	14028834	6.63655e+06	9906572	2169438	1891255	2376718
CLIC1_HUMAN	VLDNYLTSPLPEEVDETSAEDEGVSQR	Yes	1112773	1462465	1153449		38042209	46576349	7719742	3374617	6765900	2338305	2414514
CLIC1_HUMAN	EEFASTCPDDEEIELAYEQVAK	Yes				5595444	4614380		5431787	1570391	2787727
CLIC1_HUMAN	YLSNAYAR	Yes					22484042	39056228	4030940	629864		598116	490073
CLIC4_HUMAN	EEDKEPLIELFVK	Yes				8.42749e+06	8223449	9529992
CLIC4_HUMAN	LDEYLNSPLPDEIDENSMEDIK	Yes					14191923	12897387	2621971	1332525	2243994	581979	572199
CLIC4_HUMAN	NSRPEANEALER	Yes				1.7319e+07	13153790	24887236
CLIC4_HUMAN	KPADLQNLAPGTHPPFITFNSEVK	Yes				6891833	6980290	9047990
CN37_HUMAN	APGAEEYAQQDVLK	Yes	3223544		2947241	12565225	1491258	17404574	7150197					2461386
CN37_HUMAN	DFLPLYFGWFLTK	Yes	792736	1257935			610659	568463
CN37_HUMAN	MDLVTYFGK	Yes		1174344			6384861	4344663
CN37_HUMAN	VELSEQQLQLWPSDVDK	Yes	4181322		3733466				4386062		3096114
CNN2_HUMAN	TWIEGLTGLSIGPDFQK	Yes				2585071	1835746	3358821
COHA1_HUMAN	QAAYNADSGLK	Yes		993152	2412390				4541394	2378077	3087530
COHA1_HUMAN	VFTASPASIAATSFSEDTLK	Yes							8172128	4824575	7462383
COPB2_HUMAN	AAESLADPTEYENLFPGLK	Yes					1365838	1782381	1505863	864672		1922110	1634181	2290623
COR1B_HUMAN	DADPILISLR	Yes						1394467				1377388	734790	1652466
COR1B_HUMAN	PAMAPGSSHLGAPASTTTAADATPSGSLAR	Yes										2320230	2668713	1.88409e+06
CPNE2_HUMAN	DIVQFVPFR	No	725898	2216148	601504	1083323	1039685		703984			2500089		2529822
CPNS1_HUMAN	LFAQLAGDDMEVSATELMNILNK	Yes		912964		4.92711e+06	3787754	3991468	1525863			547439		388871
CPSF5_HUMAN	LPGGELNPGEDEVEGLK	Yes	1816525	2221648	2267195							2651591		2473676
CPSF5_HUMAN	LVAAPLFELYDNAPGYGPIISSLPQLLSR	Yes			682848							3222996	1940045	3.22559e+06
CPSF6_HUMAN	AVSDASAGDYGSAIETLVTAISLIK	Yes		614454	374473		458655	829671				1513071	1447677	1704498
CRK_HUMAN	IGDQEFDSLPALLEFYK	Yes					3567937	4617254	798482				1334015	844871
CRKL_HUMAN	IGDQEFDHLPALLEFYK	Yes					3.13292e+06	2881785						463922
CSK21_HUMAN	VLGTEDLYDYIDK	Yes				3060743	2980627	2771443
CSK21_HUMAN	GGPNIITLADIVK	Yes				3076355	4223644	2237630				1310385		1495386
CSK2B_HUMAN	GIAQMLEK	Yes				6.36349e+06		4867348		784898
CSK2B_HUMAN	QALDMILDLEPDEELEDNPNQSDLIEQAAEMLYGLIHAR	Yes				10559263	7628260	11859944				474384	1053324
CT026_HUMAN	DAILAQ	No	867779	1.20286e+06		3447365	4636249	3526432	3442024	1767163	3532101	1832445	2.1881e+06
CTNA1_HUMAN	NLMNAVVQTVK	No	959259	1981996		8411150	7137842	7833096	2590272	2021973	4269393	6.58431e+06	4470618	5176610
CTNA1_HUMAN	PLLVLIEAAK	No			457545		5.88767e+06	1.12236e+07					1883456
CTNB1_HUMAN	PLFVQLLYSPIENIQR	Yes				861666	865262	1198732
CTNB1_HUMAN	AAVMVHQLSK	Yes				1219142	895575	1165541					777532
CTNB1_HUMAN	EAAEAIEAEGATAPLTELLHSR	Yes				11293725	11181851	13463900					2471770
CTNB1_HUMAN	HAVVNLINYQDDAELATR	Yes					6638773	1.33497e+07					811216
CTNB1_HUMAN	LIILASGGPQALVNIMR	Yes				6630459	6726081	3504364
CTNB1_HUMAN	LLNDEDQVVVNK	Yes		1110037	1304776	25727858	26296894	25709745	21142597	4383337	5545684	7186031	7980082	4965724
CTNB1_HUMAN	LLWTTSR	No		687554		16779649	18248766		3523334	867265	1749492			707961
CTNB1_HUMAN	SGGIPALVK	Yes				1.13592e+07	11559402	15859846	2730691	1046068	1056564	821332	1607886	2615108
CTNB1_HUMAN	AAMFPETLDEGMQIPSTQFDAAHPTNVQR	Yes	1329505		1717461		9288860	31753241	6.99062e+06	5836167	10660248	10446977	9626902	1.06289e+07
CTNB1_HUMAN	EGLLAIFK	No	1288587	1750932	3027330	39276923	38561557	48049551	4811058	2082509	3333016	3554448	5472306	2818614
CTNB1_HUMAN	GLNTIPLFVQLLYSPIENIQR	Yes					8803602	9140075	1.68578e+06	356148	1300194	2221013	1968877	2.94603e+06
CTNB1_HUMAN	HQEAEMAQNAVR	Yes				15191334	12573212	20645469					3390392
CTNB1_HUMAN	LHYGLPVVVK	Yes				15191129	15301183	11055517
CTNB1_HUMAN	LVQLLVR	No				7226586	11420241	10906953	1186312				1254473	722198
CTNB1_HUMAN	MSEDKPQDYK	Yes				7206167	7216773	6943795	1606940				1201238
CTNB1_HUMAN	NEGVATYAAAVLFR	Yes				7674280	8228151	11125981
CTNB1_HUMAN	NLSDAATK	Yes	259485	997388	249381	15058723	16816921	702190	549580		368357	638182	1831172
CTNB1_HUMAN	SPQMVSAIVR	Yes					4.93119e+06		3481939		2285927		1609786
CTNB1_HUMAN	TMQNTNDVETAR	Yes	723622		694871	17512424	20115451	20450538	6367616	3833081	3.10594e+06	5203799		5180146
CTNB1_HUMAN	TSMGGTQQQFVEGVR	Yes		779756		11577159	14184545	1280058	5309475	2722940	3294250	4760694	5554822	5681997
CTRO_HUMAN	ASTEATELLQNIR	Yes				8055961	10144555	8867749
CTRO_HUMAN	LQQQMDLQK	Yes				1744695	3098783	2330603
CTRO_HUMAN	LVDFGSAAK	Yes				3755738	7.54495e+06	10101221						1236139
CTRO_HUMAN	EMQLTSQK	Yes					3608881	6202133
CTRO_HUMAN	EVSLEHEEQK	Yes				3652765	5313557	7818736	951082		716843
CTRO_HUMAN	SDLEYQLENIQVLYSHEK	Yes				4735041	5430677	4366668
CTRO_HUMAN	TLYLLAPSFPDK	Yes				4663488	7688871	5469636
CXAR_HUMAN	EGSLPLQYEWQK	Yes	1880561	2226552	1733551	12363820	10691136	12363714				2402253
CXAR_HUMAN	FTLSPEDQGPLDIEWLISPADNQK	Yes			1477293		14316505	14105620	992331				2771341	3483452
CXAR_HUMAN	MPTSWLAEMTSSVISVK	Yes				7353049	5989531	7530970				693235	3179529	860583
CXAR_HUMAN	TQYNQVPSEDFER	Yes				9016531	8429866	8889065	621552			1842003	2627303	2147499
CXAR_HUMAN	VDQVIILYSGDK	Yes				3303113	993693	3.31331e+06
CXAR_HUMAN	LSITTPEEMIEK	Yes				5241451	7616261	5827708	800655			4836805	2749010	3868560
CYFP1_HUMAN	TVLPFSQEFQR	Yes				2214331	2123293	1826182		925777	1408656
CYFP1_HUMAN	YLTLDGFDAMFR	Yes				1490698	1703811	1259384			561896
DBPA_HUMAN	SVGDGETVEFDVVEGEK	No										280017	2175314	716340
DDX1_HUMAN	FLVLDEADGLLSQGYSDFINR	Yes					859044	1520294				823738	999528	711779
DDX17_HUMAN	MLDMGFEPQIR	No							1128221	942381	1217947	4793096	4996037	6629755
DDX17_HUMAN	YLVLDEADR	No			214823		890373	1127222				361645
DEN1C_HUMAN	VFLAQK	No				37628523	32117414	38663780	20961908	8254801	9438144	2923008
DESM_HUMAN	LLEGEESR	No					9251278	8475765	939102
DHSO_HUMAN	LENYPIPEPGPNEVLLR	Yes					3171189	3581062	1.08677e+06			2277255	2861154	2660743
DJB13_HUMAN	SNEPSSAEIFR	Yes										58597404	71575586	5.14672e+07
DNJA1_HUMAN	EGGAGGGFGSPMDIFDMFFGGGGR	Yes	8678396	9073636	8377801		5441962					1510518	1381049	1.31958e+06
DNJA1_HUMAN	EVEETDEMDQVELVDFDPNQER	Yes	2656848	2674633	3161699			2853505	1460531
DNJA1_HUMAN	QISQAYEVLSDAK	Yes	8785022	10373328	2.27886e+06			11218516			1543521
DNJC2_HUMAN	QALLAK	No					16034025	15497502	7931961
DREB_HUMAN	SPSDSSTASTPVAEQIER	Yes					4381247	5105774
DX39A_HUMAN	DVQEIFR	No		109845787	219894143				3294877	481116	1238297	117269688	150242296	92260144
ECM29_HUMAN	GLGLVYELGNEQDQQELVSTLVETLMTGK	Yes										2128155	743583	1324732
ECM29_HUMAN	VNDVVPWVLDVILNK	Yes						424688				976158	566786	856773
EF1A1_HUMAN	IGGIGTVPVGR	No	49486357	120847954	62385537		85121814	70198416	44244849	18745138	28110217	9.08137e+07	69005124	1.09495e+08
EF1A1_HUMAN	STTTGHLIYK	No			17453182				7353408					6089563
EF1A1_HUMAN	YYVTIIDAPGHR	No				26546516	2.78439e+07	25437003					5075911
EF1A1_HUMAN	PGDNVGFNVK	No			12683015		6152976	7259539					2867735	3780217
EF1A1_HUMAN	EHALLAYTLGVK	No				9932406		14095827					3.91873e+06
EF1A1_HUMAN	YEEIVK	No	22205915	36636317	47629463	78539762	96304162	125468734	1993107	12362797	9078016	23529435	62614125	1334911
EF1A2_HUMAN	EGNASGVSLLEALDTILPPTRPTDK	Yes		17674495	1.26736e+07	4521389	2234184	3312377					4676443	1.37964e+06
EF1A2_HUMAN	EGNASGVSLLEALDTILPPTRPTDKPLR	Yes					11099117	14903694					15824187
EF1A2_HUMAN	IGYNPATVPFVPISGWHGDNMLEPSPNMPWFK	Yes		20933942	17616542		8743921	9124259	4092896	3132626	4907102		26105726	21569027
EF1A2_HUMAN	SGDAAIVEMVPGK	Yes	5983409	13481883		874164		1090275				2378047	1992389	2226677
EF1A2_HUMAN	VETGILRPGMVVTFAPVNITTEVK	Yes			21780545	13243433	11179259	13298744	6621580	2858447			11496263	6.24017e+06
EF1A2_HUMAN	YDEIVK	Yes		9159568			801117	1009295			1131568
EF1D_HUMAN	GVVQELQQAISK	Yes				2259626	2955190	1913576	1361224	802559	1197739			2232410
EF1D_HUMAN	IASLEVENQSLR	Yes				3889844	3628174	4473727	892718		1370043	1096230
EF1G_HUMAN	FAETQPK	Yes				4488829	5311510	3596285	680351		390082	551514
EF1G_HUMAN	STFVLDEFK	Yes							6389611	1790983	2884428	1645950		2643237
EF1G_HUMAN	YSNEDTLSVALPYFWEHFDK	Yes				2732702	1633468	2.02813e+06
EF1G_HUMAN	GQELAFPLSPDWQVDYESYTWR	Yes					7083494	7242233	2527669	2169043	3.35837e+06
EF1G_HUMAN	ILGLLDAYLK	Yes					4900404	5940964						785930
EF1G_HUMAN	KLDPGSEETQTLVR	Yes				6239088	4733793	5868334
EFNB1_HUMAN	GGSGTAGTEPSDIIIPLR	Yes							14429118	8839023	13830068
EGFR_HUMAN	VLGSGAFGTVYK	No				8138382	8347670	7877058	1079436	891385
EH1L1_HUMAN	EQLLLEELVSLVNQR	Yes				861120	895695	1113677
EHD3_HUMAN	YLLEQDFPGMR	No				5788741	7554382	6334387	7041086	3021639	5363860
EHD4_HUMAN	ADQVDTQQLMR	Yes				4145438				2981931	3765775
EHD4_HUMAN	AMQEQLENYDFTK	Yes			1328728	8767265	7358630	7440564	9245717	5686112	6831815
EHD4_HUMAN	EGADEEEWVVAK	Yes				7112026	7045967	6192351	4924105		3469065
EHD4_HUMAN	ISPLMNLISQEETSTPTQLVQGGAFDGTTEGPFNQGYGEGAK	Yes					4365976	4508082	4754112	3137705	5467888
EHD4_HUMAN	LIEAVDNMLSNK	Yes	723981	796467	485715	5635747	4253930	6295827	3579310	3310643	3908799
EHD4_HUMAN	SISVIDSPGILSGEK	Yes	1963720	2320557	1080206	10346135	9479962	10002429
EHD4_HUMAN	AGGADAVQTVTGGLR	Yes	701765	1529075		5725603	10401155	9445315	5292958	4437827	7643688
EHD4_HUMAN	EYQISAGDFPEVK	Yes				12208912	11738287	9565024	8153068	5499822	6864014
EHD4_HUMAN	IGPEPTTDSFIAVMYGETEGSTPGNALVVDPK	Yes					6995635	11098335	4.93376e+06	3772997	4.06291e+06
EHD4_HUMAN	LFEAEAQDLFR	Yes				6043479	10676864	6837418	2497788	2075286	2371987
EHD4_HUMAN	VYIGSFWAQPLQNTDNR	Yes			1885446		12382104	13591239	8612469	3808210
EIF3B_HUMAN	YLVTFSPLMDTQDDPQAIIIWDILTGHK	Yes					786908	1573362					761551
EIF3E_HUMAN	LASEILMQNWDAAMEDLTR	Yes					1166169					709027	708919	724083
EIF3M_HUMAN	EISFDTMQQELQIGADDVEAFVIDAVR	Yes					603091	997901					255589
ENOA_HUMAN	SPDQLADLYK	Yes			746240	7853797	7649862	10566815	2790222	1377910	3335850	685780	1408246	910057
ENOA_HUMAN	DATNVGDEGGFAPN	No	886681	1946626			35429710	26342135	4182254	1787198	2395906	3925252	2623184	2536511
ENOA_HUMAN	DATNVGDEGGFAPNILENK	Yes						6220553	42794608	20309922	32003877	13623636	11858277	18439710
ENOA_HUMAN	IGAEVYHNLK	Yes			2048451	30736278	31590421	34870845					7034488
ENOA_HUMAN	YISPDQLADLYK	Yes	8296526	8932655		110323277	1.1645e+08	107291464	39366257	25232769	41172446	31211781	33995380	34477104
ENOB_HUMAN	EALELLK	Yes							11010570	5390217	4983493
ENPL_HUMAN	DDEVDVDGTVEEDLGK	Yes				3694520	4342347	3939336			1068437		1120997
ENPL_HUMAN	EFEPLLNWMK	Yes				4517450	3988444	2623602	1272957	759318	1282631
ENPL_HUMAN	GVVDSDDLPLNVSR	Yes				10830786	6886693	6172635	7415839	4162620	4763811		2856268
ENPL_HUMAN	YSQFINFPIYVWSSK	Yes				2684973	2707232	2096306	887519	481118	1.08032e+06
ENPL_HUMAN	ELISNASDALDK	No		6327200	2028306	19296181	44959245	34190894	1.02631e+07	2063533	4243502	16569067	14471613	18329335
ENPLL_HUMAN	LGVIEDHSNR	No				2630621	2189469	3753999
EPCAM_HUMAN	APEFSMQGLK	Yes		5332438			5148857	5310636				3456870	2528548	5461061
EPCAM_HUMAN	KMDLTVNGEQLDLDPGQTLIYYVDEK	Yes			6969402		8148127	9.85864e+06					3075783
EPCAM_HUMAN	MDLTVNGEQLDLDPGQTLIYYVDEK	Yes	3433639	3981129	4926902		5823794	5188914				1915679	1919219	1431854
EPCAM_HUMAN	TQNDVDIADVAYYFEK	Yes	36791334	40886924	37468681		93818433	86503273	19892475	12544599	22279896	24377780	25618338	24422135
EPCAM_HUMAN	AKPEGALQNNDGLYDPDCDESGLFK	Yes							21429670	1760510	4265878
ESTD_HUMAN	MYSYVTEELPQLINANFPVDPQR	Yes					2362985	2359332			2617059
EZRI_HUMAN	APDFVFYAPR	No	991318	1275465		7.39122e+07	65452472	64127326	9342852	7353243	13804234	3585965	3207186	4895688
EZRI_HUMAN	ENPLQFK	No		612816		20107871	26438007	21103776	4378204		730097
EZRI_HUMAN	IGFPWSEIR	No	1087118	2.18541e+06		78223069	85405619	68812676	12442082	7946837	12092274	5864518	4.61835e+06	5537801
EZRI_HUMAN	KAPDFVFYAPR	No				1.95671e+07	2.00124e+07	18841461
EZRI_HUMAN	KENPLQFK	No		509356		16368211	15258228	15908770	1497315	690504	945128		426244
EZRI_HUMAN	KPDTIEVQQMK	No				10911954	9586495	1.12623e+07
EZRI_HUMAN	NISFNDK	No				80987620	86794804	9.91412e+07	12245756		2987652	1345756		556684
F10A1_HUMAN	AIDLFTDAIK	No	1318720	1809709	1200149				1947108	486244	1522873	4246506	1634301	3593922
F10A1_HUMAN	LDYDEDASAMLK	No										1634572	1960308	2436096
F10A1_HUMAN	VAAIEALNDGELQK	No		5657179	2517855	1529302						6776847	5856109	6495066
F10A1_HUMAN	AIEINPDSAQPYK	No	1389900		1539035							2951446	2323620
F125A_HUMAN	DMQGLSLDAASQPSK	Yes							1009720		1342678	2134392	2426963	5059673
F125B_HUMAN	DLSEALPETSMDPITGVGVVASR	Yes	1059248	1904338	1473093								1549600	1884934
FAS_HUMAN	AGLYGLPR	Yes	979849	1312501	9033708		1776022	2024467					1648161	598311
FAS_HUMAN	DTVTISGPQAPVFEFVEQLR	Yes	20728203	23795354	16637524		7684322	9719808	3012566	1098763	1581169	7.13038e+06	6923177	6590842
FAS_HUMAN	EDGLAQQQTQLNLR	Yes	5681003	7184142								2484037		3337746
FAS_HUMAN	EQGVTFPSGDIQEQLIR	Yes	15499448	17803063	14259423			2106123				6518378	7563195	5139448
FAS_HUMAN	LPEDPLLSGLLDSPALK	Yes	53846412	65621673	44916760	17227579	18405716	19988346	3325575	2114901	4712781	19472877	20456128	15754375
FAS_HUMAN	LPESENLQEFWDNLIGGVDMVTDDDR	Yes	24527622	24712888	16720165		7130996		867332		775079	7.55584e+06	4414711	5593589
FAS_HUMAN	LYTLQDK	Yes	4186162	6650897	5958417			2226004				1061598	1515916	890392
FAS_HUMAN	MVVPGLDGAQIPR	Yes	17433515	28527880	11420459	2216860	2560132	2115364					2946927
FAS_HUMAN	SNMGHPEPASGLAA	Yes	9311719	13363960	6627646	1718643		1903133	884581	662687		1734085		1104719
FAS_HUMAN	VGDPQELNGITR	Yes	9810272	13543056	4184893	1048838	1181358			933734		3586319		4077221
FAS_HUMAN	VVVQVLAEEPEAVLK	Yes	14111032	1.98738e+07	14044210	4781788	8292825	5897070	1.14875e+06		839458	6.05123e+06	7370678	8150420
FAS_HUMAN	VYQWDDPDPR	Yes	5257805	10853781	5617616		1240628	1078890				2479915	1946666	1272369
FAS_HUMAN	WTSQDSLLGMEFSGR	Yes	3361628	4000530	12336976	2513647		2910133					3694803	3056374
FAS_HUMAN	YSGTLNLDR	Yes	3407508	6830028	7203932		1989803					3460579	1370930	2604152
FAS_HUMAN	ALGLGVEQLPVVFEDVVLHQATILPK	Yes		6.30054e+07	44771920	23358190	24468592	24367567	4534241	2583428	3.9765e+06		22776167	25015046
FAS_HUMAN	DNLEFFLAGIGR	Yes	3.23685e+06	6.98931e+06	2127411	1743477	1.2497e+06	2343251					1.45443e+06
FAS_HUMAN	DPSQQELPR	Yes	7723960	15189262	4847729	1918695	1693442	2994097	673214		682402	4273775	3117341	3059165
FAS_HUMAN	FPQLDSTSFANSR	Yes	6585493	7866966	5124697		1562412	1554665			788447	3621052	3958167	3530040
FAS_HUMAN	GNAGQSNYGFANSAMER	Yes	2249285	2495455								1927413	2584880	2401438
FAS_HUMAN	GYAVLGGER	Yes	4304584	4739338	11990187			4153258				1245441	608470	806591
FAS_HUMAN	HSQDLAFLSMLNDIAAVPATAMPFR	Yes			11254546	4.05687e+06	2562300	4097378					4764381
FAS_HUMAN	IPGLLSPHPLLQLSYTATDR	Yes			7423891	1.27684e+06		1485353
FAS_HUMAN	LFDHPESPTPNPTEPLFLAQAEVYK	Yes			2887466		5.71449e+06	6077993					7268538	4673259
FAS_HUMAN	LNSVQSSER	Yes	3130473	8176358	2492147	582646		558822
FAS_HUMAN	LQVVDQPLPVR	Yes	16841033	25221058	11986238	2883312	3612923	2764826			760010	7067165	5292584	8474574
FAS_HUMAN	SDEAVKPFGLK	Yes			12129313		2459932	2049316
FAS_HUMAN	SLLVNPEGPTLMR	Yes	19285951	29401976	9058774	3675299	4858505	3153127			1952173	10422252	4887900	9928551
FAS_HUMAN	SLYQSAGVAPESFEYIEAHGTGTK	Yes	16263970	2.31208e+07	21231824	4885589	5283150	7827608	1402316	867568	1105647	5906091	9146683	5853133
FAS_HUMAN	TLLEGSGLESIISIIHSSLAEPR	Yes			18726279		2802839	3049388					4.45746e+06
FAS_HUMAN	VFTTVGSAEK	Yes	1336488	7276001	2675180		1002635					1820990	717824	1273263
FAS_HUMAN	VLEALLPLK	Yes	7237986	7552346	6637533		1884589					1686285	972020	1978416
FAS_HUMAN	VTAIHIDPATHR	Yes					1205894	1176286					1034600
FAS_HUMAN	VYATILNAGTNTDGFK	Yes	7526051	9679728	7408675								3564149
FAS_HUMAN	WLSTSIPEAQWH	Yes	8244418	9906167	9135745			1398858					2262529	928391
FAS_HUMAN	PGLDGAQIPR	Yes	5637913	3232704	6610652							928203		815688
FBP1L_HUMAN	NEAWLSEVEGK	Yes	1579366	3345722										1453506
FBP1L_HUMAN	NPQMGDPGSLQPK	Yes		2822765	1529199									628008
FERM2_HUMAN	TSTILGDITSIPELADYIK	Yes	13358687		15992769		7267238	7668857
FIGL1_HUMAN	GILLFGPPGTGK	No		1729139		1231039	1709833	2118690	335071			1060739		1051447
FLNA_HUMAN	DLAEDAPWK	No					20318008	21360417	3852357	1294283	1541629
FLNA_HUMAN	LVSIDSK	No	883137	1802797		10452746		17855467				1439753
FLNC_HUMAN	SPFVVNVAPPLDLSK	Yes				6009179	8130159	9483294
FLNC_HUMAN	VQYTAYEEGVHLVEVLYDEVAVPK	Yes				8.87106e+06	7446317	10721820
FLOT1_HUMAN	KAEAFQLYQEAAQLDMLLEK	Yes		592274		2473434	2415401	3282851
FLOT1_HUMAN	VTGEVLDILTR	Yes				2798736	4529860	2975543
FLOT2_HUMAN	VDEIVVLSGDNSK	Yes				1993922	1283019	1598823				522659
FNBP2_HUMAN	VQLLQDLQDFFR	No				3652020	3333271	3002225	1773419		607089
FPRP_HUMAN	QDSVVK	Yes	16187952	1.43731e+07	24881153				12059507	4828561	7615412	2.95953e+07	4.084e+07	7514641
FPRP_HUMAN	APVLLSSLDR	Yes	5325966	6387793		845370	2204752	1014823
FPRP_HUMAN	NVQPSDQGHYK	Yes			597609	337706	453817		7938643
FPRP_HUMAN	VPGFADDPTELACR	Yes			1586995				32204373	4419111	1.10658e+07
FPRP_HUMAN	ALSADQGSYR	Yes	545734	2307440	1343188	2374186	1207234	1938116	9802864	6802030	5766000		357097
FPRP_HUMAN	AQDGDFIFSK	Yes	2152807	4588981	3131480				9228033	8.56504e+06	4704406
FPRP_HUMAN	LDTVGSDAYR	Yes	1483551	2851734	1500495		1953368	2157049	11930529	6032336	7297293
FPRP_HUMAN	MPDSTLPGSR	Yes	4014757	10192756		2042010	3645170	2571301	22134693	13405064	19317904	1431354		899148
FPRP_HUMAN	MYQTQVSDAGLYR	Yes	1.89267e+06	2160419	3259552	2143190	2522051	3234239	28109444	11356370	15700788			707862
FPRP_HUMAN	SDNVVTSELLAVMDGDWTLK	Yes			1225181			863872	1570673	1143571	2058437
FPRP_HUMAN	VDGVVLEK	Yes	2661133	2524631			3.94748e+06		20610355	9278345	8578632
FPRP_HUMAN	VPTATLVR	Yes	1680313	1749737	2653994	3014953	2652940	3245914	12841718	9218657	8805356	713136		50328240
G6PD_HUMAN	KPGMFFNPEESELDLTYGNR	Yes				4094889	3025485	4607474
G6PD_HUMAN	DGLLPENTFIVGYAR	Yes				5252040	5415823	4764007
G6PD_HUMAN	LFYLALPPTVYEAVTK	Yes				10128835	1.00152e+07	1.00782e+07
G6PI_HUMAN	EFGIDPQNMFEFWDWVGGR	Yes			644711		1.20822e+07	13564277					2990912	2179144
G6PI_HUMAN	ELQAAGK	Yes				1263893	1032968
G6PI_HUMAN	HFVALSTNTTK	Yes				6287738	7743989	9551205					3684025
G6PI_HUMAN	ILLANFLAQTEALMR	Yes			1037109	18427035	19099932	2.10051e+07	2471159	2485420	1604470		4151017
G6PI_HUMAN	TFTTQETITNAETAK	Yes				12089430	9107422	13977781					3311582
G6PI_HUMAN	TLAQLNPESSLFIIASK	Yes				34831693	34478699	34399987	3825989	2146975	3727478		5516067	7409366
G6PI_HUMAN	VFEGNRPTNSIVFTK	Yes				12691416	14706622	13066707	617098				3207489
G6PI_HUMAN	VKEFGIDPQNMFEFWDWVGGR	Yes					2.98422e+06	1.30761e+06					530581
G6PI_HUMAN	SNTPILVDGK	Yes					6170815	6836633	621890	374897	332330	1778684	958113	1711810
G6PI_HUMAN	VWYVSNIDGTHIAK	Yes				6812177	6989087	6595782
GBB1_HUMAN	IYAMHWGTDSR	No				8416581	7385175	10657550
GBB1_HUMAN	LIIWDSYTTNK	No				11688637	25662251	20488617	6664402	4886172	6655526	1271293	1919700	3874398
GBB1_HUMAN	AGVLAGHDNR	No				16291528	19151768	24602609
GBB1_HUMAN	LLVSASQDGK	No				3029240	7223761	46401553		1.88928e+06	747727	1402938	1604698	610113
GBLP_HUMAN	DGQAMLWDLNEGK	Yes				1884678	1880879	1297309	2993007	2026130	2800519	4678276	883826	5654247
GCN1L_HUMAN	ENVNSLLPVFEEFLK	Yes				1.04677e+06						483053		531729
GDF15_HUMAN	LSPPPSQSDQLLAESSSAR	Yes	1.37213e+07	14457582	12150580
GDIA_HUMAN	FDLGQDVIDFTGHALALYR	No				2747586	1768442	2.28924e+06					1737997
GDIA_HUMAN	SPYLYPLYGLGELPQGFAR	No		1752486			14155346	13746836	14486828	7284965	13038804	6420683	6753737	5286892
GDIA_HUMAN	FQLLEGPPESMGR	Yes							1328637			1677354	1770503
GDIA_HUMAN	NPYYGGESSSITPLEELYK	Yes					1379464		4874216		3075607	1928393	2160730	1803945
GDIR1_HUMAN	SIQEIQELDKDDESLR	Yes			526764			16090374	4828741	2648170			3101747
GDIR1_HUMAN	AEEYEFLTPVEEAPK	Yes				8117584	10057772	9906449	5623960	3668440	4723920	3.49384e+06	3105286	3854671
GFPT1_HUMAN	QVLEELTELPVMVELASDFLDR	No				1368174	1868044	1864206	943828	872291		1618260	512421	1375884
GHC1_HUMAN	QLQDAGR	No	15882049	11308845								16295154	27514497
GIPC1_HUMAN	APPLVENEEAEPGR	Yes				5742030	7536236	7455346	1297779
GIPC1_HUMAN	VDDLLESYMGIR	No				3851251	3326256	4.66739e+06
GIPC1_HUMAN	GPATVEDLPSAFEEK	Yes				10705405	12528779	12127286	2729250		2277148
GLOD4_HUMAN	ILTPLVSLDTPGK	Yes							1370039		1756752		1066166	1777752
GLRX3_HUMAN	YEISSVPTFLFFK	Yes				5505724	5539502	5532667	1048454	881521	1860885
GNA11_HUMAN	VPTTGIIEYPFDLENIIFR	No			1466572		18989892	21521536	4024969	3.42806e+06	4529125	1254550	1668356	1612438
GNA13_HUMAN	LGEPDYIPSQQDILLAR	Yes					10553310	8411026	7711575	3323900	5453383	1310339		1539657
GNA13_HUMAN	VFLQYLPAIR	Yes				1591583	1437809	2065936	1137690	1089365	1673178			643597
GNAI1_HUMAN	MFDVGGQR	No				3102469	2453479	9373151	10500239	5626886	3618039			684154
GOLP3_HUMAN	ETQPPETVQNWIELLSGETWNPLK	Yes						1264683					691852	1151237
GRP78_HUMAN	DAGTIAGLNVMR	Yes					4986870	5551970	1776524	1290022	1536884
GRP78_HUMAN	ELEEIVQPIISK	Yes				8586791	6957788	6401361	767530
GRP78_HUMAN	FEELNMDLFR	Yes				5497087	4000346	4554506
GRP78_HUMAN	ITITNDQNR	Yes				6106820	6269942	8209280	2298247	416004	1278954
GRP78_HUMAN	NQLTSNPENTVFDAK	Yes		924234		17584964	17154152	16256667	8237452		7835445	1326593		1012915
GRP78_HUMAN	SQIFSTASDNQPTVTIK	Yes					14394442	14050422	6725621	3287609	3991250		1329268
GRP78_HUMAN	IINEPTAAAIAYGLDK	No	1527514	1977572	26903096	72620442	94239445	76678499	46994097	26081882	39411921	31070622	29347520	22241818
GRP78_HUMAN	ITPSYVAFTPEGER	Yes				13064327	14523569	11133823		3037349	5466293	849865		758832
GRP78_HUMAN	LIGDAAK	No		4080609	2.80757e+07	63048162	6.16518e+07	5.67021e+07	37521269		22033997		9366844	202240
GRP78_HUMAN	NELESYAYSLK	Yes				8151779	11979409	8704096	3303104		2128899		956431
GRP78_HUMAN	TWNDPSVQQDIK	Yes				12019099	12143597	1.30394e+07	7340048	3356935	2434571
GSTP1_HUMAN	ALPGQLKPFETLLSQNQGGK	Yes							19654509	11368894	18811911
GSTP1_HUMAN	DQQEAALVDMVNDGVEDLR	Yes							25748359	13519673	24082887
GSTP1_HUMAN	FQDGDLTLYQSNTILR	Yes							9216372	6163550	9909472
GSTP1_HUMAN	PPYTVVYFPVR	Yes				2285348	3.30301e+06	1934097	51549648	23498007	4.17712e+07
H2AW_HUMAN	AGVIFPVGR	No					1755869			606067	901744			887984
H2AY_HUMAN	GVTIASGGVLPNIHPELLAK	Yes					1138359	1528545					1664242
H90B2_HUMAN	HSQFLGYPITLYLEK	Yes			4503352	5.21537e+07	54121709	54331325
H90B2_HUMAN	SIYYITGESK	No			921230	4281330	10479520		7.88101e+06	2125216	1654208	4095026	5732176	2591278
H90B2_HUMAN	YIDQEELNK	No	2194477	6.86264e+06	2667346	50020186	45278694	49943432	1.97941e+07	9978208	13846935	20354238		17703961
H90B3_HUMAN	EGLELPEDEEEK	No		5411060	5058840	47035487	59544041	4.99816e+07	6859651	2137593	3131194	8571376	11190626	7948738
H90B3_HUMAN	EGLELPEDEEEKKK	No				1496482		1494467					1428266
H90B3_HUMAN	EMLQQSK	No	754855	1898491			30486927	22798926	8.96626e+06	4922432	9069480	7412070		4157807
H90B3_HUMAN	DSEDLPLNISR	No				9543766	9430018		3776132		2553637		2654540
HBB_HUMAN	LHVDPENFR	No	2609654	8296361			2858448	1602110				2527517		2244310
HBB_HUMAN	VDEVGGEALGR	Yes		1954370					17840200	11507817	13269412
HBB_HUMAN	LLVVYPWTQR	No	4717223	9742465	3847897	2555402	4554067	3218568	310308237	1.85366e+08	305573482	11149799	5415039	13885470
HGS_HUMAN	ALQNAVTTFVNR	Yes										1194306	1873064	2127145
HIC2_HUMAN	QLLLQLNQQR	Yes	3.10372e+09	5.43523e+09	1.47613e+09		2294871		7281256	2385865		5.79048e+09	3732669305	6849569419
HM20A_HUMAN	LEVDVIQE	Yes			11099508								16279903	1127605
HNRCL_HUMAN	LKGDDLQAIK	No				2200769	1946306	1618107	394334				2708117
HNRCL_HUMAN	QKVDSLLENLEK	No							3604924	1362922	1038944			3.02095e+06
HNRDL_HUMAN	GFGFVLFK	No				1752134	1724525		1110744	617373	1.04996e+06			1603802
HNRH1_HUMAN	ATENDIYNFFSPLNPVR	No	1253833	1756078			5020595	6518502	2010328	1399620	2667100	5220002	4693185	5198724
HNRPC_HUMAN	MIAGQVLDINLAAEPK	Yes		893384				3315011					1770137
HNRPD_HUMAN	IFVGGLSPDTPEEK	Yes				3647765	2914152		3.98055e+06	1935963		9671652	7889444	9.06695e+06
HNRPD_HUMAN	MFIGGLSWDTTK	Yes				513894							2137392	2057059
HNRPK_HUMAN	IILDLISESPIK	Yes	1402960	1.87672e+06	683977	5720073	7202334	5796125	2230214	1229079	1.99998e+06		9113921	11954621
HNRPK_HUMAN	IITITGTQDQIQNAQYLLQNSVK	Yes		1568811	1084950	3858723	3210291	2031120	2008396	1227297	2095342	4571635	4193138	5587148
HNRPK_HUMAN	TDYNASVSVPDSSGPER	Yes	695166	882988						1522662	2283560	6728874		4188370
HNRPL_HUMAN	GLIDGVVEADLVEALQEFGPISYVVVMPK	Yes					1.52168e+06	1.89114e+06	1.05857e+06	1174985	1216346	2401074	2854448	4044703
HNRPM_HUMAN	VGQTIER	Yes	4.34546e+06	9.29524e+06			525920		1083455		799396	6353853	449995	3.55406e+07
HNRPQ_HUMAN	TGYTLDVTTGQR	No						765976	2438374	1351540	1557904	518792	1309919	881072
HP1B3_HUMAN	SSAVDPEPQVK	Yes		2829457	2474628	16094530	14162475	17637256	1082862
HS71L_HUMAN	ITITNDK	No	1.21406e+07	21173204	26947511	3.65477e+07	31632990	30996013	15673702	6035528	4655881	6005930	8673842	4197599
HS74L_HUMAN	LEDTENWLYEDGEDQPK	No								1082047	1756495	781455
HS905_HUMAN	HIYYITGETK	No			1418934	16345243	19303999	19035019					4081558
HS90B_HUMAN	FYEAFSK	Yes		544370			18290323	2.58734e+07	7022615	3502556	2998825	2270299	4816336	5521916
HS90B_HUMAN	LGIHEDSTNR	Yes				27366038	25290098	50071323					9454831
HS90B_HUMAN	YHTSQSGDEMTSLSEYVSR	Yes			827999		8892983	9196821					4819149	2761533
HSP72_HUMAN	DNNLLGK	No	8787754	9.88927e+06	18078371	25777367		38350296	9849722	3005105	2266073	4006101		2651019
HSP72_HUMAN	IINEPTAAAIAYGLDKK	No							2983634	2279606				1863573
HSP74_HUMAN	SNLAYDIVQLPTGLTGIK	Yes				4382189	4602287	4232839	2085448	1566108	2292221	1275046
HSP74_HUMAN	TSTVDLPIENQLLWQIDR	Yes					3536656	4182878	2341922	1133182	2735704	1233788
HSP74_HUMAN	EFSITDVVPYPISLR	Yes				5933046	4717266	5052742	1802356	1603651	2474530	1973523		1012996
HSP7C_HUMAN	DAGTIAGLNVLR	Yes		57294435	21930767		55571102	51868574	34665728	14131422	16510156	17234952	12693152	20276719
HSP7C_HUMAN	NSLESYAFNMK	Yes	32880212	44119450	18066580	28880871	25869481	22446935	12686104	5888061	10403887	20916203	14551833	17786733
HSP7C_HUMAN	VCNPIITK	Yes				1393005	1658961		7945331
HSP7C_HUMAN	FDDAVVQSDMK	Yes	2494196	3520050	1766085	4231942	7258969	5316858	6501428	2822274	3794501	3793613		4322573
HSPB1_HUMAN	DGVVEITGK	Yes			803385	5656084	5629590	9069632	7002616	2745392	3377929
HSPB1_HUMAN	LATQSNEITIPVTFESR	Yes	4156295	4345046	3970014				44409657	22898705	33471701
HSPB1_HUMAN	AQLGGPEAAK	Yes			712233		2528672	4875092	8.95273e+06	5190439	7479840
HSPB1_HUMAN	KYTLPPGVDPTQVSSSLSPEGTLTVEAPMPK	Yes					1414395	1273807	1.85579e+07	1.16566e+07	2.286e+07
HSPB1_HUMAN	LFDQAFGLPR	Yes	1653554	1960738	1188061	1454608	2167759	1925123	18906413	10023344	15127495
HSPB1_HUMAN	LPEEWSQWLGGSSWPGYVR	Yes	1254329						3368418	1224475	2796656
HSPB1_HUMAN	LPEEWSQWLGGSSWPGYVRPLPPAAIESPAVAAPAYSR	Yes					833713		1.89103e+07	10185104	18710320
HSPB1_HUMAN	QLSSGVSEIR	Yes	1204751	1003756	599369				14437281	7670539	7452169
HSPB1_HUMAN	VSLDVNHFAPDELTVK	Yes		1234876	1275153				32105973	10392624	20370516
HYOU1_HUMAN	NINADEAAAMGAVYQAAALSK	Yes							1675576	667181	1260930
ICAM1_HUMAN	VELAPLPSWQPVGK	Yes				17929439	24265479	18755039
IF4A1_HUMAN	GIYAYGFEKPSAIQQR	No					2370305	2999841					2182209	1611165
IF4B_HUMAN	GFGYAEFEDLDSLLSALSLNEESLGNR	Yes				1986045	1623287	2282174					702492	700429
IF4H_HUMAN	ELPTEPPYTAYVGNLPFNTVQGDIDAIFK	Yes			996585		3818196	4549704				2354854	2606928	1478879
IF5_HUMAN	AMGPLVLTEVLFNEK	Yes				4.16504e+06	4812057	3436900					642060
IF5A1_HUMAN	RNDFQLIGIQDGYLSLLQDSGEVR	Yes				3.65353e+06	3147567	4517188
IF5A1_HUMAN	NDFQLIGIQDGYLSLLQDSGEVR	Yes					11430603	12934361					2561230	940588
IGHG1_HUMAN	GPSVFPLAPSSK	Yes				4949423	4910762	4765272	1785634	1004575		1520785	1578766	1656932
IGS11_HUMAN	TLVVTANR	Yes	3.73639e+07	4.60081e+07	89480876							3788624		2.50485e+06
IGSF1_HUMAN	WSEPSEPLELVIK	Yes							25870591	14924729	27938910
IGSF1_HUMAN	GPLPGVEFVLEHDGEEAPQQFSEDGDFVINNVEGK	Yes							17166163	1.35931e+07	17960216
IGSF8_HUMAN	PGGGPVSVELVGPR	Yes	12381243	1.56614e+07	14984590		1549793	2153010
IGSF8_HUMAN	SDLAVEAGAPYAER	Yes	7802718	1.47568e+07	12458718	2998948	3515451	3725703
IMA2_HUMAN	NKNPAPPIDAVEQILPTLVR	Yes				5768165	6492398	3864333
IMB1_HUMAN	GALQYLVPILTQTLTK	Yes			197484	8813221	9331267	6162997	705261			2060386	1.74269e+06	1929251
IMB1_HUMAN	LAATNALLNSLEFTK	Yes				13129461	15088812	13686254
IMB1_HUMAN	SDYDMVDYLNELR	Yes				4327911	4675364	3938200				1631852		1150295
IMB1_HUMAN	SNEILTAIIQGMR	Yes				8216085	6764216	6170991
IMB1_HUMAN	AAVENLPTFLVELSR	Yes	500718	855363		20811673	21573014	20948687	2536932	1970836	2344247	4895543	3869792	4837185
IMB1_HUMAN	PMIHELLTEGR	Yes				4405628	3.88093e+06	795625
IMB1_HUMAN	SSAYESLMEIVK	Yes				6335786	7015251	6338668	839420			2536194	2388975	1654439
IMB1_HUMAN	VLANPGNSQVAR	Yes				6777919	6767956	8683602		905296	1140339	2058596	1693797	1078545
INCE_HUMAN	DLVWLEEIQEEAER	Yes				3901839	3948860	3422120
IPYR_HUMAN	VLGILAMIDEGETDWK	Yes				3798612		3037938	1176837
IQGA1_HUMAN	NSAAQQYQR	Yes				882597	985638
IQGA1_HUMAN	AQEIQDESAVLWLDEIQGGIWQSNK	Yes					9909600	7653473					692555
IQGA1_HUMAN	ATFYGEQVDYYK	Yes				2.16383e+07	19048131	18813715					908718	505857
IQGA1_HUMAN	EDSNLTLQEK	Yes				15450635	14377376	9224824
IQGA1_HUMAN	FDVPGDENAEMDAR	Yes				24363915	31036737	26227581				958907	1516519
IQGA1_HUMAN	FPDAGEDELLK	Yes				22137335	21637036	1.98771e+07				345191
IQGA1_HUMAN	FVHLLDQSDQDFQEELDLMK	Yes				14600753	17076537	1.76099e+07
IQGA1_HUMAN	IFYPETTDIYDR	Yes				44794597	40179687	34114806	1199404	1737048	1948719	1892745	2088130	1773237
IQGA1_HUMAN	IGGILANELSVDEAALHAAVIAINEAIDR	Yes			1.77847e+06	9.7919e+07	8.45512e+07	120975057					3279180
IQGA1_HUMAN	ITLQDVVSHSK	Yes				12174364	15694922	14220762
IQGA1_HUMAN	LGLAPQIQDLYGK	Yes				20656396	29494127	18358379				1369593		1779477
IQGA1_HUMAN	LIFQMPQNK	No					11915437	16785566	804704	659775	385458		528052
IQGA1_HUMAN	LPYDVTPEQALAHEEVK	Yes			533171	32475137	31152881	33719168	839557				1174240	1534636
IQGA1_HUMAN	LQQTYAALNSK	Yes				9978333	10039508	10406462		502016	392621
IQGA1_HUMAN	LTELGTVDPK	Yes					17174022		638592				513834
IQGA1_HUMAN	MFLGDNAHLSIINEYLSQSYQK	Yes				1.10722e+07	8164802	11680420
IQGA1_HUMAN	NPNAMLVNLEEPLASTYQDILYQAK	Yes				20919113	13515524	15543188	468914		586165	1662252	1333764	1381106
IQGA1_HUMAN	SKVDQIQEIVTGNPTVIK	Yes					9209713	7659121
IQGA1_HUMAN	SWVNQMESQTGEASK	Yes	1346365	861014		20673201	28734373	23295736
IQGA1_HUMAN	TALQEEIK	No					22038091	20844010				941208
IQGA1_HUMAN	TLINAEDPPMVVVR	Yes	850475			32700196	35120469	35688465	1787831	1009952		1335033		1066748
IQGA1_HUMAN	TLQALQIPAAK	Yes				9481485	8297721	10289233			351572	1223588		1220495
IQGA1_HUMAN	TVLELMNPEAQLPQVYPF	Yes					22261057	22294329		626056
IQGA1_HUMAN	TVLELMNPEAQLPQVYPFAADLYQK	Yes					22336408	17115541	875351	586915	1182674	1204933	966845	1874312
IQGA1_HUMAN	VDFTEEEINNMK	Yes				18432880	19294336	16819242					1207710
IQGA1_HUMAN	VNTFSALANIDLALEQGDALALFR	Yes				11088943	1.09112e+07	17265635					461819
IQGA1_HUMAN	YQELINDIAR	Yes				17458953						799642		699747
IQGA1_HUMAN	LVNLEEPLASTYQDILYQAK	Yes				21578319	22358120	22356290
IQGA1_HUMAN	PGETLTEILETPATSEQEAEHQR	Yes				5791217	4296376	5856409
IQGA1_HUMAN	ALESGDVNTVWK	Yes				18821116	17141524	14840360					855083
IQGA1_HUMAN	ALQSPALGLR	Yes					8934703	13142923				538041
IQGA1_HUMAN	EEIQSSISGVTAAYNR	Yes				4216602	3809672	8770089					598593
IQGA1_HUMAN	EQLWLANEGLITR	Yes				8765916	9.59618e+06	11976392
IQGA1_HUMAN	FQPGETLTEILETPATSEQEAEHQR	Yes					78525380	84724755	2611952	1201057	2531343	3109282	2593555	1703154
IQGA1_HUMAN	GLQQQNSDWYLK	Yes				26094199	21365170	21476624						1010434
IQGA1_HUMAN	ILAIGLINEALDEGDAQK	Yes				47856518	57791910	54385765		1429410	1696294
IQGA1_HUMAN	LIVDVIR	Yes				12102933	19947442	16827772			1976292
IQGA1_HUMAN	LTAEEMDER	Yes				8535925	10339585	14513877	751363		610238
IQGA1_HUMAN	PHYGSVLDNER	Yes				11760555	15340860	13829772
IQGA1_HUMAN	QSGQTDPLQKEELQSGVDAANSAAQQYQR	Yes					13711224	14221531			1080335	736313		756290
IQGA1_HUMAN	RIPADTFAALK	Yes				17838334	18586581	2.03859e+07
IQGA1_HUMAN	SNQQLENDLNLMDIK	Yes				28396241	33149289	27844250			2124259			2498594
IQGA1_HUMAN	YMNPAIVAPDAFDIIDLSAGGQLTTDQR	Yes					6376513	6677424					494137
IST1_HUMAN	NISSAQIVGPGPKPEASAK	Yes					4233053	4792853
IST1_HUMAN	NYNVPYEPDSVVMAEAPPGVETDLIDVGFTDDVK	Yes		521738			5462000	6445840	799951
IST1_HUMAN	TNQIGTVNDR	Yes						7278355	1008212		1014513
ITA6_HUMAN	DEITFVSGAPR	Yes				1818555	1938955	1968440	1.28757e+07	5316731	7336382		381745
ITA6_HUMAN	DGWQDIVIGAPQYFDR	Yes	829942	1338121			5246618	5017678	16299219	5669899	12662034
ITA6_HUMAN	FSLFAER	Yes				4582268			10747640	4014735	3176620
ITA6_HUMAN	FSYLPIQK	Yes					3384778		26395932	9688435	11727879
ITA6_HUMAN	LETTSNQDNLAPITAK	Yes				4476303	4771377	4612498	21506709	9853044	12951647
ITA6_HUMAN	LIATFPDTLTYSAYR	Yes				11522753	13048388	14056591	90992232	51865840	78446286	2584094	3198214	3.20472e+06
ITA6_HUMAN	LNYLDILMR	Yes				1785900	2581919	1460919	15405738	10296719	14620859
ITA6_HUMAN	NIGDINQDGYPDIAVGAPYDDLGK	Yes	1206206		1372892	7444015	8412478	7881925	65734572	39446118	66922897	1333183	1794747	1538137
ITA6_HUMAN	SEDEVGSLIEYEFR	Yes				1048335				1329877	2.77997e+06
ITA6_HUMAN	YTQELTLK	Yes					2158916	2244776	27228378	11759845	15251748
ITA6_HUMAN	IEFDNDADPTSESK	Yes				4672652	5562638	6237402	25543879	13144995	18487049
ITA6_HUMAN	IEFDNDADPTSESKEDQWMGVTVQSQGPGGK	Yes							4308517	2776032	5372598
ITA6_HUMAN	LLLVGAPR	Yes					2394895	2422387	24113039	9658063	12680268
ITA6_HUMAN	LPNAGTQVR	Yes				1274561	1559963	2553575	14698973	10022932	10889836	1058889	597318
ITA6_HUMAN	VNSLPEVLPILNSDEPK	Yes	1.60688e+06	1239754	1339577	7.35586e+06	6893813	8058324	69895115	37890466	66202026	1.6083e+06	1281605	1.76529e+06
ITA6_HUMAN	VTVFPSK	Yes				2117613	3161469	2893488	31180369	14024637	12409071
ITA8_HUMAN	VQLDSLK	Yes							7051199	3630885	8036465
JAM1_HUMAN	SVTVHSSEPEVR	Yes				5253173	8.06729e+06	11806853	6045448				926423
JAM1_HUMAN	DGIVMPTNPK	Yes	668856	1013361	1637446		3326685	3868667	6202003	2654107	2179816	942598	392689	1155753
JAM1_HUMAN	FDQGDTTR	Yes		1078284	184594	1190426	1349320	1356107	1007445	1027581	1085481
JAM1_HUMAN	LIVLVPPSKPTVNIPSSATIGNR	Yes	1436271	2340456		3392626	5231656	2253436	5199309	3408842	5.12241e+06	1476791		857839
JAM1_HUMAN	VTFLPTGITFK	Yes		1802598	432377		2256620	1905845	3053613	2006007	2503991
K1C10_HUMAN	LAADDFR	No				20623223	34144302	1410122	2.12911e+07	7111841	7780049	6920852	7206869	7455415
K1C10_HUMAN	LASYLDK	No	13887485	16332871	2.65781e+07	42452405	49061599	49108698	36896914	19882146	15079635	17987782	29568696	10863801
K1C10_HUMAN	QSVEADINGLR	No	1591503	2754797	2069253				6277655	4952951	7883838	5986692	6442665	7648444
K1C18_HUMAN	LETEIEALKEELLFMK	Yes				1473170	1151401	1876276
K1C18_HUMAN	AQIFANTVDNAR	Yes				7151888	9186331	6955564
K1C18_HUMAN	LQLETEIEALKEELLFMK	Yes				20651089	20295138	22757064	770856				1133590
K1C18_HUMAN	YALQMEQLNGILLHLESELAQTR	Yes				8450652	9514307	7866604					633509
K1C9_HUMAN	DIENQYETQITQIEHEVSSSGQEVQSSAK	Yes	6892972	7918431	5408474		16833006	22294334	38397058	20421122	33601884	17761859	15350746	16587126
K1C9_HUMAN	EIETYHNLLEGGQEDFESSGAGK	Yes		5019797	4345544	11900029	11302177	12977770	10912326	7434009	1.21231e+07	7691991	7769563	7639449
K1C9_HUMAN	NYSPYYNTIDDLKDQIVDLTVGNNK	Yes		7012645	4212307		1.48549e+07	18712774	34427778	17326308	2.08919e+07		10405838	2.17485e+07
K1C9_HUMAN	SDLEMQYETLQEELMALK	Yes		3545859			11611425	13520444	13428187	8147282	1.77338e+07	5775303	7942020	4996110
K1C9_HUMAN	STMQELNSR	Yes		2560023	1185293		3419242	8200632	12209066	8061817	7600292	7611592	2850719	34155881
K1C9_HUMAN	TLLDIDNTR	Yes			9418740		7583527	9.89738e+06	17402446	7198722	1.03673e+07		1.5101e+07
K1C9_HUMAN	VQALEEANNDLENK	Yes	5979985	7751945	7415943	31422824	42918284	32125618					1.25034e+07	7973499
K1C9_HUMAN	FSSSSGYGGGSSR	Yes	1680245	4803319	2484099	8025880	6785417	7178018	18708875	5130744	5482765	5943129	5398869	3724776
K1C9_HUMAN	GGGGSFGYSYGGGSGGGFSASSLGGGFGGGSR	Yes						2584354			1072719		1.84396e+06	17373357
K1C9_HUMAN	GGSGGSYGGGGSGGGYGGGSGSR	Yes		2239379	4156142	5018433	7473634	7679628	7.64839e+06	382765	713944	1.85269e+06	1940238
K1C9_HUMAN	LASYLDKVQALEEANNDLENK	Yes							4635213	4135302	6475783	936944		3532450
K1C9_HUMAN	MTLDDFR	Yes	1298544	1.85117e+06			2655710	6715615	13096206	6191960	6087577	2641485	2659912	3216967
K1C9_HUMAN	QEYEQLIAK	Yes	3198071	3362239	2934121	5740863	5999430	6677486	13656078	11601028	6850485	9605336	3317916	9056434
K1C9_HUMAN	QVLDNLTMEK	Yes	1224496	2295355	1025655	2943947	3750704	3390227	6555850	5616289	8075567	4360561	3328554	3930961
K1C9_HUMAN	SGGGGGGGLGSGGSIR	Yes	1983312	5682752	3271993	8001863	9128760	9414921	15812744	8181664	12063825	8839106	7523518	30874222
K22E_HUMAN	FASFIDK	No			890587	22874619	17960810	22523287					3873506
K22E_HUMAN	DLDSIIAEVK	No	1264268	1626540	1416782		7405636	11984139	5941561	2482573	7393032	897305
K22E_HUMAN	NLDLDSIIAEVK	No	4522044	8469817	2754125	7396065	13592680	9830289	21016912	10971700	19334561	13175197	3320016	25713080
K2C5_HUMAN	DVDAAYMNK	No								1108403	1450263	3643468		2988512
K2C5_HUMAN	VDALMDEINFMK	Yes							3779303	2307521	2673728
K2C5_HUMAN	YEELQQTAGR	Yes						652786	3825570	2243748	2841799
KAD1_HUMAN	GQLVPLETVLDMLR	Yes			388544		2686561	3236248		1372797	800173	906143	984174	1027308
KCRS_HUMAN	GWEFMWNER	No							565627	334347			965902	453805
KCRU_HUMAN	TVGMVAGDEETYEVFADLFDPVIQER	Yes			471338				1727456	2119118	1902412	1648615	1304078
KCY_HUMAN	SVDEVFDEVVQIFDK	Yes			1834227	1359898	1671050	1650933						391032
KIF23_HUMAN	AEDYEENLQVMR	Yes				35992926	35071170	32166650	1232983	843207	1057206
KIF23_HUMAN	ALLQEFDNAVLSK	Yes				71371873	97427148	95884871	3118625	1583743	2385823		3563842
KIF23_HUMAN	ELFDVVANPLVNDLIHGK	Yes					66572354	53834356	1755323	614543			1197182	1.07027e+06
KIF23_HUMAN	EQITISQLSLVDLAGSER	Yes	8552303				12039216	17728434
KIF23_HUMAN	LVQAPLDADGDNVLQEK	Yes					91625124	97234095			2915456
KIF23_HUMAN	STEEAFEVFWR	Yes				14688388	1.31888e+07	1.31297e+07
KIF23_HUMAN	THTMTGSPGEGGLLPR	Yes				17727274	21844117	14660472
KIF23_HUMAN	TTTIYEEDKR	Yes				9705069	10175711	21672851
KIF23_HUMAN	FDVVANPLVNDLIHGK	Yes				4241340	3362712	3146612
KIF23_HUMAN	EAGNINQSLMTLR	Yes				7189327	10438334	9274325				1418229		1418136
KIF23_HUMAN	ENQMYGTNK	Yes					9972100	12609765	299108		517703		426438
KIF23_HUMAN	GGGQSVQFTDIETLK	Yes				20206407	1.94064e+07	22159978
KIF23_HUMAN	IANTHLNR	Yes				7666364	9488236	16700596
KIF23_HUMAN	LLFQPDQNAPPIR	Yes				14943683	19690624	18000654
KIF23_HUMAN	LQGMVTETTMK	Yes				18228637	15249184	13943824
KIF23_HUMAN	NLQQELETQNQK	Yes				47125323	43131489	47308754					1221573
KIF23_HUMAN	SHSVFNIK	Yes		43456533	45467835		14345479	12041509
KIF23_HUMAN	SSTVAPAQPDGAESEWTDVETR	Yes				26774263	22526017	24122011	1343495		961583
KLD10_HUMAN	ILGDIWK	Yes	75361169	77844428	106820347
KPYM_HUMAN	GSGTAEVELK	Yes			383539		27794386	62212915	9660486	3645863	2654314	527910	2755175	1339734
KPYM_HUMAN	ITLDNAYMEK	Yes	1631830	2798614	1281665	891610	31108174	25578974	17538374	10713175	11152771	6728922	6387873	6624265
KPYM_HUMAN	SGMNVAR	Yes			774161		29440565	26300436	15791648	2990967	9112777		3906301
KPYM_HUMAN	GDLGIEIPAEK	No	1699467	2921490	1765593		39064959	40130040	36623622	12192191	13646235	12808423	3045138	7052270
KPYM_HUMAN	LDIDSPPITAR	Yes	3129919	5860178	1876714	42488966	50136619	41679169	21558703	22666889	23138856	12275189	7873169	12975023
KPYM_HUMAN	PVAVALDTK	Yes				3651490	4781670	5650921
KPYM_HUMAN	TATESFASDPILYRPVAVALDTK	Yes		4219206	3130850	90058942	85699103	1.00314e+08	27794120	1.36959e+07	24796888	19035397	15852635	16014422
LA_HUMAN	LDEGWVPLEIMIK	Yes										1380459	1486075	1259166
LAMP1_HUMAN	FFLQGIQLNTILPDAR	Yes	432615			2956397	3070553	2536664
LAMP2_HUMAN	IPLNDLFR	Yes					2550075	779250	1199800		1847012	1081494		925606
LASP1_HUMAN	MGPSGGEGMEPER	Yes				5745225	5120967	7177903	938761	452887	673840
LAT1_HUMAN	GDVSNLDPNFSFEGTK	Yes				8155010	6834147	7397128	5916560	3180702	4992879
LAT1_HUMAN	LMQVVPQET	Yes							124996351	73053408	91949333
LAT1_HUMAN	SADGSAPAGEGEGVTLQR	Yes		498430		23869902	21332194	22774474	144283472	75804978	98386100
LAT1_HUMAN	AAPAAEEK	Yes		8282421		2741592			16109335	6074198	11648247
LAT1_HUMAN	ALAAPAAEEK	Yes					17317578	24355999	61891534	2.27802e+07	19918014		3193945	4591738
LAT1N_HUMAN	PAGEGEGVTLQR	No				1648513	1232297	1663836	12821662	4030712	8792725
LG3BP_HUMAN	YSSDYFQAPSDYR	Yes							11954577	5148721	7993800
LG3BP_HUMAN	ELSEALGQIFDSQR	Yes							10015587	5088370	8587446
LG3BP_HUMAN	IYTSPTWSAFVTDSSWSAR	Yes							5.31931e+06	3107409	5.69107e+06
LGUL_HUMAN	DFLLQQTMLR	Yes				1813196	1762760	2006123				2064953	1113726	2654799
LGUL_HUMAN	GLAFIQDPDGYWIEILNPNK	Yes		2026503	1926043	24606847	20845699	21517400	6002830	2427720	5220444	9120160	9.93133e+06	8465630
LGUL_HUMAN	IAWALSR	Yes					4567117					985331		607853
LGUL_HUMAN	RFEELGVK	Yes	570433	488210	2421298	2089664	1.18485e+06	1950953					1395361
LOXH1_HUMAN	VFEVTK	Yes					13386362		6180385	2431973	3824591		2.6973e+06	1570587
LRRC1_HUMAN	SLEELLLDANQLR	No				4788273	5946902	5107442	1699217	1260663	1081019	1218794
LSR_HUMAN	IQASQQDDSMR	Yes		1304992		4393358	3530626	4769702	3478546	1353130	3157350	1134394		411232
LSR_HUMAN	SVDALDDLTPPSTAESGSR	Yes	1585864	1865046			6595162	8.20279e+06	6753288	4138848	5862923	1340005		1263182
LYPA1_HUMAN	TLVNPANVTFK	Yes										1416936	1428831	2041051
MATR3_HUMAN	ITPENLPQILLQLK	Yes										2607934	2332428	2675379
MATR3_HUMAN	IGPYQPNVPVGIDYVIPK	Yes							1031433	555531	906506	2974788	2276921	3267550
MBNL1_HUMAN	NNLIQQK	No					1007541	1029801	655019					554812
MCCB_HUMAN	VWDDGIIDPADTR	Yes	4342592	6743335	3469055
MDHC_HUMAN	FVEGLPINDFSR	Yes				7.09156e+06	8146837	7014069	2317368	1625702	2190679	2509585	2127087	3033904
MDHM_HUMAN	VAVLGASGGIGQPLSLLLK	Yes				4436968	3019678	3692975	607821		1259747
MDHM_HUMAN	LTLYDIAHTPGVAADLSHIETK	Yes				3312154	3279086	4591517
MFGM_HUMAN	EVTGIITQGAR	Yes	780766	1792754	1748264		6261588	9673468	9.54049e+06	3085341
MFGM_HUMAN	NLFETPILAR	Yes	7790585	18504772	6586147	21915088	30389350	34438621	39512093	29210224	31978595
MFGM_HUMAN	TWGLHLFSWNPSYAR	Yes				3061836	3536799	2192058
MFGM_HUMAN	AGMVNAWTPSSNDDNPWIQVN	Yes	3452484	3338558	2603525		7381830		7739067	4754600	8392224
MFGM_HUMAN	AGMVNAWTPSSNDDNPWIQVNLLR	Yes	861124	1756882	1781685		11041432	9373482	13830377	10310485	16124189
MFGM_HUMAN	FLGLQHWVPELAR	Yes			440650	2950311	3817193
MFGM_HUMAN	TFLGLQHWVPELAR	Yes			375454		3971393	3913357
MICA3_HUMAN	QILNEMLEVVEQR	Yes				5264122	7121223	6117975
MKRN1_HUMAN	ITSNFVIPSEYWVEEK	No	7445044	1.22478e+07	9915127							3086718	3240653	2818739
ML12A_HUMAN	FTDEEVDELYR	No		1016010		33288803	25268720	23378636	3199288	1632011	1791090	1721853	3263474	2515789
MOT4_HUMAN	DLGVPDTK	Yes						13654568			2096680
MOT4_HUMAN	NGEVVHTPETSV	Yes				6071308	7899375	5053640	8171122	4.29e+06	5539345
MOT4_HUMAN	GGAVVDEGPTGVK	Yes				10694611	12880396	14066287	2659748	5.67715e+06	6488743
MPZL1_HUMAN	ISWAGDLDK	Yes	1865766	3919902	1417790			3557513	5921849	2696486	3185881
MPZL1_HUMAN	KSPSDTEGLVK	Yes				5312470	6102801	7737606	603324
MTAP_HUMAN	IGIIGGTGLDDPEILEGR	Yes						2157148	2064003		1910407
MVP_HUMAN	DITPLQVVLPNTALHLK	Yes							2505432	1.52813e+06	2.51294e+06
NAMPT_HUMAN	GDLEEYGQDLLHTVFK	Yes				3967055	6003307	6.95988e+06
NAMPT_HUMAN	TPAGNFVTLEEGK	Yes				4369592	5892855	5310107
NB5R5_HUMAN	FEVLIK	Yes							16677339	6739337	8724776			594025
NDK8_HUMAN	DRPFFPGLVK	No			827598	15786746	25312945	20288276					3898829
NDK8_HUMAN	YMNSGPVVAMVWEGLNVVK	No					11451843	11241720	2.04595e+06	1411551		706935	2538672
NDK8_HUMAN	NIIHGSDSVK	No				5991304	6298861	11826124					567801
NDK8_HUMAN	VMLGETNPADSK	No			2417100	11714457	12129678	13337575				2759555	2701976	1526497
NDK8_HUMAN	VMLGETNPADSKPGTIR	No				5391626	5596947	5935369	4419192				1651434
NDKA_HUMAN	DRPFFAGLVK	Yes				8477263	9758466	10118925					2459124
NDKA_HUMAN	NIIHGSDSVESAEK	Yes				7402455	8649892	14029001
NDKA_HUMAN	TFIAIKPDGVQR	No				43615997	1950738	35806999					3663356
NDKB_HUMAN	EISLWFKPEELVD	Yes	790521	1277499		32469818	3.47248e+07	2.56989e+07	4016437	2409289	4242646		1555394	1525648
NEU2_HUMAN	AMSDLELR	Yes				13541620			29064329		13109270
NHRF1_HUMAN	LLVVDPETDEQLQK	Yes	1233151	1333167	1213786	8806592	10511596	10694050	1195343	1072090	1199682	904711
NICA_HUMAN	NQVEDLLATLEK	Yes					14023141	9152507	2127568	1609250	2215253
NICA_HUMAN	SFFWNVAPGAESAVASFVTQLAAAEALQK	Yes		788947			8.31223e+06	9211179	1646710	1388576	2222536
NKTR_HUMAN	DENFILK	No	4412967	3313172	4244936									3594251
NMT1_HUMAN	GFDVFNALDLMENK	No					1468796		608680			1062265
NP1L1_HUMAN	FYEEVHDLER	No				3658895	4538417	2774004
NPM_HUMAN	GPSSVEDIK	Yes					1608845	3701296	3082578	1188486	1727804	5151624	5152216	3904736
NPM_HUMAN	MSVQPTVSLGGFEITPPVVLR	Yes						10854723	8.69385e+06	5.11519e+06	8795450	8623824
NPM_HUMAN	VDNDENEHQLSLR	Yes				2339731		2701563	2341169				2662210	1159685
NPM_HUMAN	MTDQEAIQDLWQWR	Yes				4746716	2669432	3753499	6330939	4076788	6610264	8889456	6354186	8211345
NPTN_HUMAN	SVGYPHPDWIWR	Yes				7119945	6313388	6265549
NQO1_HUMAN	EAAAAALK	Yes	471867	605326	505619	14160737	1.79397e+07	20127170		3.64136e+06	330860	1924522		1521848
NQO1_HUMAN	EGHLSPDIVAEQK	Yes			3903855	14399601	14496795	18859374
NQO1_HUMAN	LKDPANFQYPAESVLAYK	Yes			7563526		25220835	27436927	3.93117e+06	1506028
NQO1_HUMAN	IQILEGWK	Yes	7348419	5287974	6799603		22245195	23840253	1318929		659349
OCLN_HUMAN	NVSAGTQDVPSPPSDYVER	Yes						7928008			1476941	4448917	2166568	3478524
OCLN_HUMAN	SLQSELDEINK	Yes				3644493	4150148	4509471				1403626		1533380
OCLN_HUMAN	SNILWDKEHIYDEQPPNVEEWVK	Yes					2627780	1815997					1923269
OCLN_HUMAN	STPVPEVVQELPLTSPVDDFR	Yes				5663730	2472428	6786466	1270577	591838	892268	850680
OCLN_HUMAN	YSSGGNFETPSK	Yes	555769	500135		3104678	2860613	2599401				1766673	1418184	876599
PA2G4_HUMAN	SEMEVQDAELK	Yes				1289968	1247399		936906			1595119	749936
PAB4L_HUMAN	EFTNVYIK	No	3.97785e+06	8705327	13290570							5596931	8040990	4421744
PABP1_HUMAN	AVDEMNGK	No		2368886	871631							1768481	911578	6527043
PABP1_HUMAN	FGPALSVK	No	12170571	11902018	21072229	2009363						10090650	20763316	11988482
PABP1_HUMAN	FSPAGPILSIR	No	3825619	2625798	5680264							18277691	11018607	22459278
PABP1_HUMAN	GFGFVSFER	No	3.07753e+06	7416313								7864501	5109257	9028087
PABP1_HUMAN	ITGMLLEIDNSELLHMLESPESLR	No			62768216	4361453	3360271	3875073	750511				6.0534e+07	3.94084e+07
PABP1_HUMAN	MNGMLLNDR	No	2670559	4245933	890684							4949568	1683525	5456219
PABP1_HUMAN	NFGEDMDDER	No	8486786	14749253	13703302							23684688	9987754	14906337
PABP1_HUMAN	NLDDGIDDER	No	6768793	11985887	8531857							1.52213e+07	13025391	8659009
PABP1_HUMAN	SGVGNIFIK	No	11646095	18826779	17770414		2468453					6133870	14303656	9339246
PABP1_HUMAN	DTMNFDVIK	No	3928799	2230490									6064726	3818421
PABP1_HUMAN	ALDTMNFDVIK	No	38794008	64605104	24158296							54865243	55525949	69628885
PABP1_HUMAN	AVPNPVINPYQPAPPSGYFMAAIPQTQNR	Yes										912317	2496661	4.48264e+06
PABP1_HUMAN	NPQQHLNAQPQVTM	Yes	8086971	10717211	14302638							1295218	1802939	1034317
PABP1_HUMAN	NPQQHLNAQPQVTMQQPAVHVQGQEPLTASMLASAPPQEQK	Yes			1522508								17713600	1.1434e+07
PABP1_HUMAN	PAAAAAAATPAVR	Yes	576279	1310277	551192							7765367	6740987	5172785
PABP1_HUMAN	PASSQVPR	No	1630228	4001327	432051							6613944	2054694	2926999
PABP1_HUMAN	SLGYAYVNFQQPADAER	No	1.28927e+07	82357110	20996843							9.51176e+06	17417466	7.96871e+06
PABP1_HUMAN	YQGVNLYVK	No	6.45998e+06	12856681	7430514							13219929	9862804	12903465
PABP1_HUMAN	PAGPILSIR	No	2876610	3640342	2748347							3782654	4054307	3253025
PABP4_HUMAN	SGVGNVFIK	No	3644546	5283110						697116	1405897	2741449		2964038
PAIRB_HUMAN	EAGGGGVGGPGAK	Yes				447941	443195					210545		1076364
PAIRB_HUMAN	FDQLFDDESDPFEVLK	Yes					2771321			694919		2395794		1895699
PAL4A_HUMAN	PGFMCQGGDFTR	No	504032		1329036				14106660		1599749
PAL4A_HUMAN	TEWLDGK	No	9011594	9125592	4480386	1810303	32719306	34411589	2.70544e+07	8410931	11692203	16192168	28190047	19545235
PARK7_HUMAN	EGPYDVVVLPGGNLGAQNLSESAAVK	Yes	725804	983628	1053435		6507397	5121421	7045074	4009349	4647775	4320250	4473969	4510753
PARK7_HUMAN	EILKEQENR	Yes				1357310	1031276	4075021
PARK7_HUMAN	GAEEMETVIPVDVMR	Yes				4936631	4947861	5415337	6136454	5460611	6621612	7041381	7839923	1.00761e+07
PDC10_HUMAN	MAADDVEEYMIERPEPEFQDLNEK	Yes					7559246	7984773	2666291	1701513	2.41185e+06	1102409		1026790
PDC6I_HUMAN	AVQADGQVK	Yes	5.27531e+06	13420790	3855419				612651	480001	573701	19709097		25188682
PDC6I_HUMAN	DLQQSIAR	Yes	7845907	11386530	19654965		12580562	13092281		671254	446731	18609408	19589947	14525061
PDC6I_HUMAN	FIQQTYPSGGEEQAQYCR	Yes			1265967				5906495			473119	612089
PDC6I_HUMAN	FLTALAQDGVINEEALSVTELDR	Yes	10454317	13841521	19184631	6543264	6985488	5371072	2.75372e+06	3272169	1.21571e+06	13026898	14048264	6.75609e+06
PDC6I_HUMAN	FYNELTEILVR	Yes	1.84626e+07	3.03116e+07	24829158	8223461	5.93665e+06	9204682	1143930		689629	4.2279e+07	27264815	4.12364e+07
PDC6I_HUMAN	LALASLGYEK	Yes	5193057	14302352	5269280		2767744				545692	16817923	10196414	17254018
PDC6I_HUMAN	LANQAADYFGDAFK	Yes	45174130	55226715	39145194	12411449	11660423	11722344	9128436	2915779		51869540	58185712	67250881
PDC6I_HUMAN	MVPVSVQQSLAAYNQR	Yes	7446331	14019058	11687271	3510346	3103839	4205421				5390986	28328687	16599446
PDC6I_HUMAN	NIQVSHQEFSK	Yes			20243852				2466978	1469129			21294601	15426126
PDC6I_HUMAN	NLATAYDNFVELVANLK	Yes	42328915	4.96938e+07	3.66018e+07	13832025	13543674	15693281		1374065	1.89206e+06	73088418	56087367	7.11686e+07
PDC6I_HUMAN	SLLSNLDEVK	Yes	47835002	68034563	64564786		4503783	6571537	1548367		717122	29353537	21824591	33010582
PDC6I_HUMAN	STPVNVPISQK	Yes	22633308	38254769	15603832	4128495	4784264	4528736	3196410	2318707	2267730	47652705	15948916	31593143
PDC6I_HUMAN	SVNFDMTSK	Yes	5920123	9363856	17024102		3202819	3590536	1793015	632696	1315609	1.50663e+07	13642266	15154252
PDC6I_HUMAN	TMQGSEVVNVLK	Yes	23098811	31440849	16867883	7980988				1390545	3371118	43150540	51158533	6.03329e+07
PDC6I_HUMAN	TSEVDLAK	Yes	5241215	15151539	8639820	4341702	6.23637e+06	6317594	995432			11042705	1.02542e+07
PDC6I_HUMAN	EVFPVLAAK	Yes	8267669	42698425	11258991				2088182	990829	1187944	7451995	14659639	10823093
PDC6I_HUMAN	EATTLANGVLASLNLPAAIEDVSGDTVPQSILTK	Yes	18277232	28062564	19975066				1234076	2160914	2058594	42969151	24559471	5.33728e+07
PDC6I_HUMAN	EILDESLR	Yes	9489988	16660926	16685416	9937123	8580939	6826967		1197367	780787	11942529	17626712	11963600
PDC6I_HUMAN	EPSAPSIPTPAYQSSPAGGHAPTPPTPAPR	Yes	54304629	71722526	63458401		10980121	12307147	8156194	5283608	6022285	69921063	66399185	70211817
PDC6I_HUMAN	EPTVDISPDTVGTLSLIMLAQAQEVFFLK	Yes	2.80669e+07	32485571	26284941		4173443	5.1017e+06	2.33768e+06	3859632		21129793	17601160	2.27126e+07
PDC6I_HUMAN	LLDEEEATDNDLR	Yes	33347511	5.4404e+07	43747297	13834067	17281779	14160827	9617531	3112180	4877382	45283658	49573652	37196692
PDC6I_HUMAN	LQHAAELIK	Yes			10066230								11737294
PDC6I_HUMAN	SVIEQGGIQTVDQL	Yes	3603438	4850134	2306192
PDC6I_HUMAN	SVIEQGGIQTVDQLIK	Yes	2.81041e+07	3.05217e+07	27381651	13113805	16397921	15117640	6329980	4953984	5481838	5.32304e+07	53470999	54479700
PDC6I_HUMAN	TPSNELYK	Yes	6167063	12364891			2010206	2100488	4886358	901490	543138	5841934	2871846	4245759
PDC6I_HUMAN	YDEYVNVK	Yes	5571554	13195476	11483341		5210805	3205591	2.84771e+06		664633	2.24563e+07	1279725	14619417
PDC6I_HUMAN	PVNVPISQK	Yes	5239234	5245358	9397111		1657656	2086145	1046904		741730	9256740	7395539	5.73183e+06
PDC6I_HUMAN	PQSILTK	Yes	511059		1413295							1774652	1232117	1882763
PDC6I_HUMAN	PVSVQQSLAAYNQR	Yes										2918361	5665238	1358846
PDCD4_HUMAN	TLTPIIQEYFEHGDTNEVAEMLR	Yes										3010410	2391511	3236750
PDCD4_HUMAN	IYNEIPDINLDVPHSYSVLER	Yes										2.37488e+06	1976920	1659487
PDIA1_HUMAN	QFLQAAEAIDDIPFGITSNSDVFSK	Yes	1414516	1041314		4317488	3999866	4482098				3990425
PDIA1_HUMAN	TGPAATTLPDGAAAESLVESSEVAVIGFFK	Yes					5959708	6156615					630295
PDIA3_HUMAN	DASIVGFFDDSFSEAHSEFLK	Yes				2668109	2537143	3299798
PDIA3_HUMAN	MDATANDVPSPYEVR	Yes				4239106	5794379	4360642	3120936	1671030	1464265
PDIA3_HUMAN	ELSDFISYLQR	Yes				7247462	5933167	5364495
PDIA6_HUMAN	ALDLFSDNAPPPELLEIINEDIAK	Yes				6481486	4795648	6073676
PDXK_HUMAN	VVPLADIITPNQFEAELLSGR	Yes				2514725	2861450	3053220	726219	647584	824339
PEBP1_HUMAN	GNDISSGTVLSDYVGSGPPK	Yes	2440033	3522252	2228202		3890578	3362423	1934770		1642348	8825695	9971675	8407534
PEBP1_HUMAN	LYEQLSGK	Yes						5354345	1650336	1041711		4526736	9563402	2085822
PEBP1_HUMAN	LYTLVLTDPDAPSR	Yes	2198412	3382496		3742826	3987902	4504105	7633344	4565854	6424414	10862187	9722857	7138678
PEX16_HUMAN	QLETAVR	Yes	12916564	19234410	28459611	186361595	189348022	178596916	114689858	4.51877e+07	4.01685e+07	112614653	104888148	35039937
PFD3_HUMAN	NLDSLEEDLDFLR	Yes				2102535	2124146	1724299			584678
PGAM1_HUMAN	AMEAVAAQGK	No					9565156	2376671	6.12176e+06	1361641	1.94509e+06
PGAM1_HUMAN	PFWNEEIVPQIK	No				5215554	4228325	5891969	4950088	1477350	3969429	844105
PGAM1_HUMAN	ALPFWNEEIVPQIK	No	1129869	1357040		28749784	33077244	24319855	19448418	15117987	20549183	5822934		4717426
PGK1_HUMAN	ALESPERPFLAILGGAK	Yes							19303348	8838122				6.06589e+06
PGK1_HUMAN	ITLPVDFVTADK	Yes	2842238	4468383		8729629	9382848	9402586	2043230	1332717	1359831	2275079	1375201	2006238
PGK1_HUMAN	ITLPVDFVTADKFDENAK	Yes					5562084	5045728	9366388	4.39611e+06	7.33342e+06	5084570	4757077	5.86914e+06
PGK1_HUMAN	LGDVYVNDAFGTAHR	No				8589385	4108587	6847408					1655657
PGK1_HUMAN	QIVWNGPVGVFEWEAFAR	Yes					1.03307e+07	10340757	5830558	3778573	6.14848e+06		3669498	3.96946e+06
PGK1_HUMAN	VLNNMEIGTSLFDEEGAK	Yes		1188618			12024561	11432715	4343893		2624876	3.69833e+06	5058403	3341073
PGK1_HUMAN	VLPGVDALSNI	Yes					8425416	10069246	6125832	2861937	4622959	4487816	4603548	4109458
PGK1_HUMAN	YAEAVTR	Yes			552008	9190609	9137759	14794047	2620707	697501		1742846	95169	862320
PGK1_HUMAN	YSLEPVAVELK	Yes	1812750	2230871	843208	7515009	5917718	7892338			635423	4268615	2826502	3146309
PGK1_HUMAN	PVDFVTADKFDENAK	Yes				1937818	1722460	1821619	2999584
PGK1_HUMAN	FHVEEEGK	No				2925775	4.51351e+06	5613406					766083
PIMT_HUMAN	VQLVVGDGR	Yes						6.46811e+06	2903626		1029802	2.85838e+06	3463659	2447800
PKP3_HUMAN	AGGLDWPEATEVSPSR	Yes		721904		1089575					1359523			876588
PKP3_HUMAN	LSSGFDDIDLPSAVK	Yes				2771185					2619842	2118569
PLCB3_HUMAN	DDLIASILSEVAPTPLDELR	Yes					2950068	3036081	797604		723917	543920	579072
PLS3_HUMAN	EALTDADDFGLQFPLDLDVR	Yes	1529728	2.45443e+06	1899025		3522254	2330425	2692302	1664415	2775031
PLSL_HUMAN	YAFVNWINK	No				3255190	2023601	3378338
PLXB2_HUMAN	GTLQQFVDNFFQSVLAPGHAVPPAVK	Yes			737392	2.28951e+06	1991893	2665198
PLXB2_HUMAN	YFFDFLDEQAEK	Yes		1518423		4453262	4984379	3621707	1392334		1058047
PP1A_HUMAN	IKYPENFFLLR	No				8.44733e+06	10457099	11294862					1935211
PP1A_HUMAN	AHQVVEDGYEFFAK	No				3625774	5504236	5251812
PP1A_HUMAN	EIFLSQPILLELEAPLK	No	2585846	3831058	2383885		52465501	49083408	8890929	5429670	7846823	8914970	7997102	9837990
PP1A_HUMAN	LFEYGGFPPESNYLFLGDYVDR	No					18132481	18949914					861064
PP2AA_HUMAN	YSFLQFDPAPR	No					5818848	2951020	2953216	1815015		1887799		1759732
PPIA_HUMAN	SFELFADK	Yes	1574840	1409553	4.37932e+06		8262882	9820130				4877852	9439338	3.97164e+06
PPIA_HUMAN	HVVFGK	No				18317072	19580327						17973555
PPIE_HUMAN	FDDENFILK	Yes							7876438	4961573	5781206
PRDX1_HUMAN	ATAVMPDGQFK	Yes		6281236		8407673	8597822	11849221	3292310	2626962	4581579	1874825	1076824	2090839
PRDX1_HUMAN	DISLSDYK	Yes	1484292				1115207		5712272		2819362		2773060	928228
PRDX1_HUMAN	KQGGLGPMNIPLVSDPK	Yes				2137539	2383297	2784633	869086				689759
PRDX1_HUMAN	QGGLGPMNIPLVSDPK	Yes	2275565	1939934	2272493	12391684	17151349	16906779	9817768	5199486	8979368	4123432	4144431	4129614
PRDX1_HUMAN	NIPLVSDPK	Yes	1427170	2004517			17152091	20091812
PRDX1_HUMAN	LVQAFQFTDK	Yes	916113	2426437		10243503	15696940	11359125	2389341	1498193	1662011	941564	1400456	2885806
PRDX1_HUMAN	QITVNDLPVGR	No	3526493	8422746	1798618	20235181	16597712	14495648	10259266	6535351	9.72853e+06	8582657	8070214	8348153
PRDX1_HUMAN	TIAQDYGVLK	Yes	1658359		2181012		19344167	23864091	7891191	2756603	6658326	3128198		2186914
PRDX2_HUMAN	EGGLGPLNIPLLADVTR	Yes				6774892	5409883	5846582	3642480	1456858	4.05513e+06	7009526	6530048	6694949
PRDX2_HUMAN	KEGGLGPLNIPLLADVTR	Yes				2262733	2109611	1955135					3525123
PRDX5_HUMAN	VGDAIPAVEVFEGEPGNK	Yes				6041044	5897319	5754179	1994338	1113239		6.51672e+06	5052261	6091735
PRDX5_HUMAN	VNLAELFK	Yes							3151754	1349905	2355216	1659256	1440104	1856375
PRDX5_HUMAN	LLADPTGAFGK	Yes				2222187	1926516	1955051	520423	675710		2812120	892788	2592994
PRDX6_HUMAN	LPFPIIDDR	Yes		2217363			3471857	1582799				4060437	1641287	3180071
PRDX6_HUMAN	LSILYPATTGR	Yes	1262944	1886513	458465				1555274	1746952	1549072	2468366	2170684	2677537
PRDX6_HUMAN	PGGLLLGDVAPNFEANTTVGR	Yes	1123582	1960897	2077856		7155938	6589722		2028752	5450415	5.57099e+06	6106273	6347553
PRDX6_HUMAN	ELAILLGMLDPAEKDEK	Yes					4.52814e+06	2643281	1.40564e+06	597832			1776640	2121550
PRKDC_HUMAN	LQSVQALTEIQEFISFISK	Yes										1979407	1876046	1392132
PRKDC_HUMAN	LSDFNDITNMLLLK	Yes									967222		2574539	3049247
PRKDC_HUMAN	MDPMNIWDDIITNR	Yes	487147						662663	541516		2350594	2042179	1722810
PRKDC_HUMAN	QLFSSLFSGILK	Yes										1057896	824076	1.30487e+06
PRKDC_HUMAN	LGLIEWLENTVTLK	Yes			225738							718654	1048608
PRKDC_HUMAN	SLGPPQGEEDSVPR	Yes							977699			3056174	1852462	2311898
PRP8_HUMAN	SQEPLPDDDEEFELPEFVEPFLK	Yes										668456	787046	724011
PRS10_HUMAN	ALQSVGQIVGEVLK	Yes				2020879		1672444	1121038	772742	1486431
PRS10_HUMAN	EVIELPLTNPELFQR	Yes				3156814	2557514	2718740	2724039	1270390	1297689			1027865
PRS4_HUMAN	APQETYADIGGLDNQIQEIK	Yes						2803526	1730190	1444716	2468583
PRS4_HUMAN	TMLELLNQLDGFDSR	Yes				2857281			1874450	1691017	1952547
PRS6A_HUMAN	QTYFLPVIGLVDAEK	Yes		613256		2837300	3217069	3225111	2628213	1428546	2703020	1130694	895917	1652285
PRS6A_HUMAN	TMLELLNQLDGFQPNTQVK	Yes						1834591	1511248	1213323	1678049		731637
PRS7_HUMAN	QVEDDIQQLLK	Yes					1399717	1083443				2203664		1767087
PRS7_HUMAN	TMLELINQLDGFDPR	Yes					2537627	2980616		1349734	1.09102e+06
PRS8_HUMAN	TMLELLNQLDGFEATK	Yes							1469760	1189743	1428183
PSA2_HUMAN	YNEDLELEDAIHTAILTLK	Yes					1397617	1605859					529086
PSB1_HUMAN	AGGSASAMLQPLLDNQVGFK	Yes						1952049	5295182	2432054	1.40312e+06	2800951
PSD11_HUMAN	LYDNLLEQNLIR	Yes				1492995		1761164	2071035	1233335		1228410		3.08624e+06
PSMD2_HUMAN	GEAIEAILAALEVVSEPFR	Yes				1.11962e+06	1.13317e+06	1325608
PSME2_HUMAN	IIYLNQLLQEDSLNVADLTSLR	Yes				808524	765246	974082
PSME2_HUMAN	QNLFQEAEEFLYR	Yes				1972864	1949195	2254755	2509239	874148	1487838	824700
PSN1_HUMAN	NETLFPALIYSST	Yes					2671151	1707299	675880	460894	672521
PTGR1_HUMAN	EYIIEGFENMPAAFMGMLK	Yes										2291566	2782494	3436611
PTGR1_HUMAN	VVGAVGSDEK	Yes				1207475	472412						223172
PTK7_HUMAN	DEQQQLDFR	Yes				4581102	3347908	1934773	3589149	1575688	2162946
PTRF_HUMAN	QAEMEGAVQSIQGELSK	Yes				9055094	8136145	11403419
PUR6_HUMAN	DQITAGNAAR	Yes					1344386	1002857	953248	441054	829454		355397
PUR9_HUMAN	ALFEEVPELLTEAEK	Yes				4.48429e+06	5629850	4715315				1381770		1083964
PUR9_HUMAN	APGQLALFSVSDK	Yes				1361303			4013163	2254368	3798914
PUR9_HUMAN	DVSELTGFPEMLGGR	Yes				1823871	2582770	2545987	4632930	3405376	5161697
PUR9_HUMAN	EVSDGIIAPGYEEEALTILSK	Yes	814079				5197765				2384508
PVRL1_HUMAN	TLGYQYDPEQLDLAENMVSQNDGSFISK	Yes							4175695	2364016	3733602
RAB10_HUMAN	AFLTLAEDILR	Yes	2588099	7.09121e+06	1487527	14478216	21173896	10879860	8030163	5182286	7105653	4581401	1736880	5483919
RAB10_HUMAN	SFENISK	Yes		909668		8797325		8720692	3728860		1131747			320732
RAB10_HUMAN	NIDEHANEDVER	Yes		944362	1079979	11885687	13064858	1.84121e+07	6194898		1.67645e+06		2225380	226827
RAB13_HUMAN	SFENIQNWMK	Yes	1734134	2754734	1576553	4426607	4872917	3858407
RAB13_HUMAN	SSMNVDEAFSSLAR	Yes	4025312	4382065	5.9385e+06	5788347	7013003	8736875	2932189	1326464	2773651	1675712	3688336
RAB14_HUMAN	TGENVEDAFLEAAK	Yes				7763550	16232007	10652520	9891041	6475857	10864808	4304718	3376462
RAB14_HUMAN	NLTNPNTVIILIGNK	Yes				8222049	8368111	8133535	3142600	2455156	3798009	1306297	1978181	1447824
RAB1A_HUMAN	EFADSLGIPFLETSAK	No	4834189	5193248		33097530	36385295	32327230	28024066	14905155	29948426	28648290	13997698	24986248
RAB1A_HUMAN	NATNVEQSFMTMAAEIK	Yes							1109225	1270959	1429517
RAB1A_HUMAN	MGPGATAGGAEK	Yes			238777		3708784	3877407	1991631	1158567	3292399	1.11946e+06	1120928
RAB1A_HUMAN	YASENVNK	No		2411315	589425	6614494	7095391		2260152	2302918	2816238	6368638	1900773
RAB21_HUMAN	HVSIQEAESYAESVGAK	Yes				4290872	3875357	5300070
RAB21_HUMAN	MIETAQVDER	Yes				1546620	1650682	1767801
RAB2A_HUMAN	TASNVEEAFINTAK	Yes						2323015	5983493	3815609	4562547	2410120	2907404	3152378
RAB31_HUMAN	NAINIEELFQGISR	Yes				2694945	2093443	2716343
RAB5B_HUMAN	TAMNVNDLFLAIAK	Yes		1.02618e+06				2497277		1520049	2130873		1615241	1374026
RAB5C_HUMAN	TAMNVNEIFMAIAK	Yes					2073907	1453587	1933778	1649146	1467190
RAB5C_HUMAN	GVDLQENNPASR	Yes	1750105	2647287	1948228	2.9687e+06	1990783	3283860	2365540	2254228	2609246	1678875	1563864
RAB5C_HUMAN	QASPNIVIALAGNK	Yes					3847333	3127674	4010889	3.3498e+06	4448345	1355872		1713489
RAB7A_HUMAN	EAINVEQAFQTIAR	Yes				3737372	3300219	4260208	7232560	3847250	4.47946e+06	2895580	3382979	3121233
RAB7A_HUMAN	QETEVELYNEFPEPIK	Yes		1010329	1703048		7884200	8095021				1035455
RAB7A_HUMAN	DPENFPFVVLGNK	Yes			986446	13517697	14805395	13945344	2.29846e+06		10642599		7.78203e+06
RAB8A_HUMAN	ANINVENAFFTLAR	Yes				4447123	2688254	3266390				714549
RAB8A_HUMAN	LEGNSPQGSNQGVK	Yes							1521373	1106922	1141990	748343
RAC1_HUMAN	KLTPITYPQGL	Yes	1349706		1595952		10804397	12598716	7637978	4332224	3786050
RAC1_HUMAN	LTPITYPQGL	Yes	4493650	5302760	4003233		19130951	21736014	9768868	6993174	7516355	1003679		779951
RAC1_HUMAN	PVNLGLWDTAGQEDYDR	No	4383074	5275738	6500197								3292866
RAC1_HUMAN	TVFDEAIR	No	3588275	6159450	5.88481e+06		28740270	35527688	40954325	10460520	1.37452e+07	11003009	1179334	9721469
RAC1_HUMAN	YLECSALTQR	No			870394		716244		6976290	690658	2941097
RADI_HUMAN	AFAAQEDLEK	Yes				7559578	9.43353e+06	12591873	936103	643257	894828	1136208		519505
RADI_HUMAN	ALELDQER	Yes					13133701	12604765
RADI_HUMAN	FFPEDVSEELIQEITQR	Yes					31905829	32658761				1.18701e+06
RADI_HUMAN	NQEQLAAELAEFTAK	Yes				25227104	25302790	22736416		1926281
RADI_HUMAN	TQNDVLHAENVK	Yes				4421972	4948934	6358278
RAI3_HUMAN	AHAWPSPYK	Yes				27321805	26005672	20531976
RAI3_HUMAN	AYSQEEITQGFEETGDTLYAPYSTHFQLQNQPPQK	Yes					78615559	93056602			791691
RAI3_HUMAN	TNVNVFSELSAPR	Yes				25470429	2.16741e+07	27345437
RALA_HUMAN	SALTLQFMYDEFVEDYEPTK	No					4071723	6800159	1871824
RALA_HUMAN	AEQWNVNYVETSAK	Yes	1522369	2241615	4112054	6632913	8042452	3959216	7902401	3507624	5291522	3223619	6299168	3601965
RALA_HUMAN	VKEDENVPFLLVGNK	Yes			2575445	8838519	6873789	10869274					3260671
RAN_HUMAN	FNVWDTAGQEK	Yes				13512058	11254476	9012534	7179421	3786928	4775847	12128699	12571393	10523234
RAN_HUMAN	LVLVGDGGTGK	Yes			395233		5235319	4351114	9265732	1707161		3301015	3896810	2608836
RAN_HUMAN	NLQYYDISAK	Yes	355803		661464	4504337	4885826	11307440	6324674	1937983	1606416	5160561	4307748	5.83021e+06
RAN_HUMAN	SNYNFEKPFLWLAR	Yes			987372	10240601	10364811
RAP1A_HUMAN	VPMILVGNK	No							1877157	1225535	977909			440206
RAP1A_HUMAN	IFYDLVR	No				2427019	2170609	2682060	887685
RAP1A_HUMAN	YDPTIEDSYR	No		1568819	1141317	15035074	14498858	12997503	13009527	5094592	7268196	2012573	2296778	1371810
RAP1A_HUMAN	INVNEIFYDLVR	No	11422388	18893094	9947265	9.8201e+07	8.76173e+07	69158134	43491070	17093027	23150751	12385330	13123671	1.19577e+07
RAP1A_HUMAN	NEIFYDLVR	No			743209		4007971	6553909	2024649	546913
RAP1B_HUMAN	VKDTDDVPMILVGNK	No			662878				37552852	10404299				1414512
RASH_HUMAN	SALTIQLIQNHFVDEYDPTIEDSYR	No			1394546		11908009	13990176	7.10309e+06	2947198			2034584
RASH_HUMAN	QGVEDAFYTLVR	No		1200161	2018128	4966905	11441562	6897457	5724770	4434969	9237051	1.91938e+06	2322567	2354946
RB11A_HUMAN	AQIWDTAGQER	No					7605344	7137908	3132695	567607		1292420	1614916	1816587
RB11A_HUMAN	HLTYENVER	No				16635836	15196003	14769427
RB11A_HUMAN	VVLIGDSGVGK	No					4913533	5685181	1883740	809286	874992	847606	939433	1523096
RB11A_HUMAN	DDEYDYLFK	No	609950	1488612	680584		11734638	14508622		586647	827884	2308372	1671509	1406543
RB11A_HUMAN	NEFNLESK	No			530928		12631766	11455917	5200940	586351	1118760	1186635		1235214
RB11A_HUMAN	SIQVDGK	No	11388504	23606468	8101043	3434387	1631455	28473685		3.33121e+06	1968887	12470673		9.37064e+06
RB11B_HUMAN	NNLSFIETSALDSTNVEEAFK	Yes			587933	8390517	7417183	9600121
RD23B_HUMAN	SATASSEPAPASAAK	Yes	699198	1405959	332644	1076035		1465718				668281
RD23B_HUMAN	IDIDPEETVK	Yes			333582	1881259	1819405	1460569				3729479	4507664	2256575
RD23B_HUMAN	AVEYLLMGIPGDR	Yes				1129632	2383756					1705781	1695738	3320341
RD23B_HUMAN	QIIQQNPSLLPALLQQIGR	Yes			1115350		4106375	4936900				7332907	6855148	6153283
RD23B_HUMAN	SNLFEDATSALVTGQSYENMVTEIMSMGYER	Yes				2928000	2168352	3028896					3762261
RGAP1_HUMAN	SALAFLNR	Yes				45010243	38617405	41217072	1366688
RGAP1_HUMAN	GLTETGLYR	Yes					37899402	42861979	12504032	5012802	4480676
RGAP1_HUMAN	NLFEQLVR	Yes					53018903	65678148	1434163		830177	524149	874616
RHOA_HUMAN	DQFPEVYVPTVFENYVADIEVDGK	Yes	718727	1621585	869316		22127192	26923883	3416494	3101832	4.11938e+06	3389529	3579041	2780960
RHOA_HUMAN	QVELALWDTAGQEDYDR	No					31627930	46209553			2.52944e+06		5208429
RHOA_HUMAN	EVFEMATR	No	1408889	1370424	4027180		8004699	37587940	19501352	4746719	6797861	2444205	3748701	2434385
RHOC_HUMAN	DQFPEVYVPTVFENYIADIEVDGK	Yes	1144774	1.99584e+06	1133506		7690887	6817565	2162397	1514045	2247553
RHOG_HUMAN	EYIPTVFDNYSAQSAVDGR	Yes			1208755		6432279	4571333	3879926	2700397	3611291
RHOG_HUMAN	TVNLNLWDTAGQEEYDR	Yes	1154852				6491306	6459454	6028336	2786842	4215092
RL10_HUMAN	FNADEFEDMVAEK	Yes		1544101	1186244	3870545	3344096	4200232	6582037	3210904	5651432	8322597	994412	11118139
RL10A_HUMAN	AVDIPHMDIEALK	Yes							3653834	1693642			2843190	3461316
RL10A_HUMAN	DTLYEAVR	Yes					2289106	2090058	4847057	1131423	1545489	1470078	2045773	1215456
RL11_HUMAN	VLEQLTGQTPVFSK	Yes				2350949	2450318	3258239	3408068	1659920	2571285	2500850	3411285	2904237
RL12_HUMAN	IGPLGLSPK	Yes				1511868	1136237	1470687			638429	1953081	1010602	1910105
RL13_HUMAN	LATQLTGPVMPVR	Yes							3832513		3813180	7641482	9614946
RL13_HUMAN	TIGISVDPR	Yes	2676304	4845010			1365209	2451223	856891					7367330
RL13_HUMAN	VATWFNQPAR	Yes				1225799	1413781		2180319	2000075	1843676	4219698	4951693	3929257
RL15_HUMAN	SLQSVAEER	Yes					2.99091e+06	4353634	4894764	1274880	1456841	5507684	2671959	1645057
RL18_HUMAN	ILTFDQLALDSPK	Yes				3533661	6316603	4092682	6603222	5877123	7570868	11923851	12625913	13910044
RL18_HUMAN	TAVVVGTITDDVR	Yes		883293		2621806	2835027	3323051				2678502	1567475	3599440
RL18_HUMAN	TNRPPLSLSR	Yes				2145848	2353539	2948473					9668530
RL18_HUMAN	TNSTFNQVVLK	Yes	1336337			2499937	3101790	2445605	2424610	3892647	3516460	8364824	6043358	8854586
RL18A_HUMAN	NFGIWLR	Yes					905402						977484	256705
RL18A_HUMAN	VEEIAASK	Yes	445004		492085		976408	894196	3470384	2367603	2554895	2756233	2439223	2641545
RL29_HUMAN	AQAAAPASVPAQAPK	Yes							2855112	2375602	2384797	6442379	3942934	3296600
RL4_HUMAN	PGITLLNVSK	Yes					869460	920159	1415085	595484	1221704	1909169	1968556	1658345
RL4_HUMAN	MINTDLSR	Yes		861399	889708		1910727				1091280	4791176	3112222	2839566
RL4_HUMAN	IEEVPELPLVVEDK	Yes	3507690	5835989		5541583	7656970	5595209	10070439	5713420	11541551	17768799	16019967	17742579
RL4_HUMAN	KLDELYGTWR	Yes		850643		1252286	1341529	1144261					3303192
RL4_HUMAN	NIPGITLLNVSK	Yes	1020590	2389481	364058	2465880		2223633	3685786	2138544	2920744	11165275	7621488	11270483
RL4_HUMAN	PLISVYSEK	Yes	563034	1205076	438009		1072534	733312	2214437	1677795	2.44214e+06	7.84199e+06	4333521	7749613
RL40_HUMAN	PSDTIENVK	No	20976972	20053226	50369459		8849982		8600009	2469563	5.20457e+06	4.67145e+07	71119277	3.04377e+07
RL40_HUMAN	VEPSDTIENVK	No	8.89483e+06	6481646	16675204		4057199	5799982	2981551		1954672	1.56319e+07	22700316	10868216
RL40_HUMAN	TLEVEPSDTIENVK	No	4828983	3.56674e+06	6972948		1856653		1162644			6201533	10394474	5325456
RL40_HUMAN	EGIPPDQQR	No	2.25092e+08	506797341	110961424	41540312	44174968	54197674	15042023	9843520	14866228	373767855	191705867	233905451
RL40_HUMAN	IQDKEGIPPDQQR	No		1.42696e+06	1.3379e+06		1241453		22693579				89911032	87378234
RL40_HUMAN	TITLEVEPSDTIENVK	No	4.89863e+08	5.67501e+08	479661714	193334188	2.10548e+08	2.2466e+08	151976744	90119754	102867406	1.0706e+09	1124848932	9.88383e+08
RL40_HUMAN	EVEPSDTIENVK	No	6560480	5578966	12982503		3068307	4290429				11811078	19679661	9105099
RL40_HUMAN	SDYNIQK	No	47437527	57705764	59473709		24078074	24341412			6.10015e+06	73360630	79871545	38461078
RL40_HUMAN	LIFAGK	No	1.7801e+08	198684615	280035153	74409028	82549752	95999351	66645667	46700880	46213185	248043498	227560673	2.47534e+08
RL5_HUMAN	GAVDGGLSIPHSTK	Yes				892990	1015644	1573424	6131220				4599927	3633736
RL5_HUMAN	NSVTPDMMEEMYK	Yes				963045			6490022	4441487	5363615	11231773	11420676	14914894
RL5_HUMAN	YLMEEDEDAYK	Yes				1578684	2010496	2091903			782710	6964474	7080509	5402788
RL6_HUMAN	ASITPGTILIILTGR	Yes			231959	2019277	2276524	1326510					1299985	915132
RL6_HUMAN	HQEGEIFDTEK	Yes				979340		2679527					5199940
RL7_HUMAN	SVNELIYK	Yes					2400573	2778876	3242771	1416510	1755884	973156	3868072	3412109
RL7_HUMAN	TTHFVEGGDAGNR	Yes				675839	749981	2018466					1719143
RL7_HUMAN	IALTDNALIAR	Yes							1339546	1.06522e+06	1.10925e+06	2.79958e+06	3557541	3742621
RL8_HUMAN	DIIHDPGR	Yes			731958	1130104	1456537	1993023
RL8_HUMAN	ASGNYATVISHNPETK	Yes				2176580	1828092	2685025	5538593				4408833	1931462
RLA0_HUMAN	AFLADPSAFVAAAPVAAATTAAPAAAAAPAK	Yes		1156204	826658				3048835	2160772	2773233	8230599	5120400	9638513
RLA0L_HUMAN	IIQLLDDYPK	No	2833960	4613530	1405723	1627130	2031610	1153700		791825	662988		3867046	3985774
RLA0L_HUMAN	GHLENNPALEK	No					474787	2886292					3475898
RLA0L_HUMAN	GNVGFVFTK	No	647315	1299807	1724022								1169625	937307
RLA0L_HUMAN	GNVGFVFTKEDLTEIR	No										65062231	6.66363e+07	46258767
ROA2_HUMAN	GFGFVTFDDHDPVDK	Yes				3230238	3684182	3526413	1896952				3669215	1651268
RRAS_HUMAN	LNVDEAFEQLVR	Yes				3816067	4508012	4532251	4144368	2304952	3108671
RRAS2_HUMAN	QVTQEEGQQLAR	Yes				6238521	7763794	4084061	6257295	3349483	3780332
RS2_HUMAN	ATFDAISK	Yes	2907643	2719291			4699017	4853875		5.89614e+06	3598912	6031926	8234306	3445107
RS2_HUMAN	SLEEIYLFSLPIK	Yes	2455143	3367235	1956348	4345546	3468200	3599137	1322959		1461739	8730925	7265819	8866510
RS2_HUMAN	SPYQEFTDHLVK	Yes	2670076	3018552	2905794				7603562				5596387	6063176
RS2_HUMAN	TYSYLTPDLWK	Yes	2813944	5115093	2139415	5889718	5004163	4538798	6692809	4485380	6133176	13837641	10871343	16995272
RS2_HUMAN	GTGIVSAPVPK	Yes	1103637	1572987	1427228		4254339	4976950	5549244	3211134	1947997	9314338	5139053	10599311
RS26_HUMAN	DISEASVFDAYVLPK	Yes		602052		4296174	2657441		1116936	738751		3649195	7238133	3876976
RS3_HUMAN	AELNEFLTR	Yes					1394393	1334300	4702538		1385756	1233957	1587839
RS3_HUMAN	DEILPTTPISEQK	Yes	2544360	4118089	1797213	4740247	3965730	3253798	7419095	4907990	5111112	8122145	5874809
RS3_HUMAN	GGKPEPPAMPQPVPTA	Yes	2928269	3906519		2953057	3474357	3442452	6860768	3826984	4638426	8163370	6940414	9024430
RS3_HUMAN	ELAEDGYSGVEVR	Yes		4407781	758328	2034076	1965083	2865123	730271		843483	9095205	1685435	7639389
RS3_HUMAN	ELTAVVQK	Yes				9037624	8545902	12647010	3847071	1480342	1233704	1047744	1483988	446000
RS3_HUMAN	FGFPEGSVELYAEK	Yes			705664	2168233	2753223	2353728	3303480	1026821	1473340	2278889	3.45274e+06	3.49296e+06
RS3A_HUMAN	APAMFNIR	Yes							2153540	1.31044e+06	564588	3258837	1616612
RS3A_HUMAN	MMEIMTR	Yes									618304	966397	1815879	695126
RS4X_HUMAN	LTGVFAPR	No				4303401						751746	2392160	1074487
RS4X_HUMAN	YALTGDEVK	No	430666	1306026		8894832			1286388		911309	5052962	2134050	3406049
RS4X_HUMAN	LSNIFVIGK	Yes						2221533	1602898		1713393		2214694
RS4X_HUMAN	TDITYPAGFMDVISIDK	Yes	1751001	2152531		5.77972e+06	5090678	6382025	4537642	2930424	5415707	6846888		8695216
RS5_HUMAN	QAVDVSPLR	Yes		1362449			1273760	1598112	1424785	788417	833588	3037758	1393978	2704882
RS6_HUMAN	PGLTDTTVPR	Yes			1032252	1732253		2115259	2517236		1588596	2902636	4263840	1645927
RS6_HUMAN	LIEVDDER	Yes			493157		6422790	7497355	6379359		1592518	7468643	3276144	4.81251e+06
RS6_HUMAN	MATEVAADALGEEWK	Yes							3000832	2465249	3596778	4.09289e+06	5992487	5251667
RS7_HUMAN	DVNFEFPEFQL	Yes		529780			1479586	1409322			694005		807754
RS7_HUMAN	TLTAVHDAILEDLVFPSEIVGK	Yes				3737398	3217428	3748710					2158907
RS8_HUMAN	ELEFYLR	Yes					2253920	3083267	2805928	702880	1482682	2507647	2532871	2085883
RS8_HUMAN	ISSLLEEQFQQGK	Yes	1269322	2277497	1962477	2514615	3231155	3435671	6095521	3541653	6580688	7733824	24920920	11022528
RS8_HUMAN	LTPEEEEILNK	Yes	2293036	4388628	2057631		4904253	2379281	2764749	4625229	5588828	745393		11391051
RS8_HUMAN	ADGYVLEGK	Yes	2915290	2617338	4697522					1468019	2317854
RS8_HUMAN	IIDVVYNASNNELVR	Yes				1258992						736027	2377856
RS8_HUMAN	QWYESHYALPLGR	Yes				2509944	1983297						4238250
RSSA_HUMAN	AIVAIENPADVSVISSR	Yes	1345635	1749689	1641568	2662495	2942921	3311905	4.10026e+06	2866860	4638322	6112728	4502544	6348810
RSSA_HUMAN	FAAATGATPIAGR	Yes		1619572	930267		1965123	1278621	4866112	2783939	2647290	6709948	4168561	6682799
RSSA_HUMAN	FTPGTFTNQIQAAFR	Yes							2118218	1.89034e+06	2458155	7936620		8.07335e+06
RSSA_HUMAN	LLVVTDPR	Yes		1382943						1168265	720598			2657918
RU2B_HUMAN	TVEQTATTTNK	Yes		237266								697625		1157166
S19A1_HUMAN	AAQALSVQDK	Yes					1420688		537645	298268	203356
SAHH_HUMAN	ALDIAENEMPGLMR	Yes	1537075	1844555		4832023	5126033	4982039	5009781	1310703		5317930	7564943	6023080
SAHH_HUMAN	VADIGLAAWGR	Yes					650805	1601442						1334408
SAHH_HUMAN	VPAINVNDSVTK	Yes	1351494	2626817		7091562	7981364		14194445	1.0219e+07	9782726		6752141	7915589
SAHH_HUMAN	WLNENAVEK	Yes				1754238	1733835	996081	2130622	2167770	910761	1354616
SAHH_HUMAN	YPQLLPGIR	Yes		1786300			1241691	1449698	1208990	658009	1665412	5470402	3126592	5695316
SAHH_HUMAN	GISEETTTGVHNLYK	Yes			1074565	5133812	7020608	5869191	8965553				2568205
SAP_HUMAN	EIVDSYLPVILDIIK	Yes				1029077	892331	1576653	3484517	3566078	4277158	1627218	2365523	1940812
SCRB1_HUMAN	EIPIPFYLSVYFFDVMNPSEILK	Yes				536380	789046	309601	780288		958838
SCRB1_HUMAN	IDPSSLSFNMWK	Yes					1940852	1606246	3498793	1600304	2907617			850060
SCRB2_HUMAN	NGAPIIMSFPHFYQADER	Yes			476089								1132380	1.78837e+06
SCRB2_HUMAN	VEEVGPYTYR	Yes			1834893			1060385	502015			1608360	1489374	1595246
SCRIB_HUMAN	LEQLDLGGNDLEVLPDTLGALPNLR	Yes	319380			5327676	3.53266e+06	5796454		556111	738843
SCRIB_HUMAN	VSVIQFLEAPIGDEDAEEAAAEK	Yes					2507349	2552723	1337427
SDC1_HUMAN	EGEAVVLPEVEPGLTAR	Yes	7365049	7497956	5618550	3965680	4688979	4062972	9539973	4686478	8072162	23905745	18662865	24541750
SDC1_HUMAN	NQSPVDQGATGA	Yes							950026	391110	416615	1104582	1179480	1807557
SDCB1_HUMAN	PVTGNDVGIR	Yes	2919812	3517072	3313263	1228345								3287236
SDCB1_HUMAN	SANPANPAILSEASAPIPHDGNLYPR	Yes	38507824	41642934	47258349	23068872	26531579	28650019		5146352	9124827	9099319	10311701	4804110
SDCB1_HUMAN	DSQIADILSTSGTVVTITIMPAFIFEHIIK	Yes			18451129			398692					1.71681e+06
SDCB1_HUMAN	SIDNGIFVQLVQANSPASLVGLR	Yes					6000616	5220938	511689		333077	525564	1205894	1225000
SDCB1_HUMAN	VIQAQTAFSANPANPAILSEASAPIPHDGNLYPR	Yes		4.73315e+06	6184167	15494264	1.80379e+07	2.43282e+07	3.04753e+06				8634901	9.16919e+06
SDCB1_HUMAN	GLSLNEEEIR	Yes	9244255	17334646	7467855	1874734	2006880	1541439
SDCB1_HUMAN	VAPVTGNDVGIR	Yes	7170688	15134084	3837596		1620593	1408302
SDCB1_HUMAN	TAFSANPANPAILSEASAPIPHDGNLYPR	Yes		23482168	18468455		8754683	12789304	826288
SDCB1_HUMAN	ANVAVVSGAPLQGQLVAR	Yes			13837203	44847232	33751449	39140883	7635764	5789743	6876661		8679176	4908676
SDCB1_HUMAN	LYPELSQYMGL	Yes	12340961	20619980	18105938				810876		580465	468891
SDCB1_HUMAN	LYPELSQYMGLSLNEEEIR	Yes	5048564	7923199	14509421	15756675	15693592	1.87901e+07				3.86519e+06
SDCB1_HUMAN	PSSINYMVAPVTGNDVGIR	Yes	13168147	15235890	19503911			15142509			3197788	3857017		4037354
SENP1_HUMAN	LQLQNQR	Yes	463584401	377349176	218728380							506600350	696885983	415023898
SEP11_HUMAN	RNEFLGELQK	No				4821756	5077346	4534978						70584004
SEP11_HUMAN	STLMDTLFNTK	No				5513439	5400676	5343535	1127353	710119	1162814
SEPT9_HUMAN	APVDFGYVGIDSILEQMR	Yes					1.64101e+07	18729688	1823120		1810593
SEPT9_HUMAN	YLQEEVNINR	Yes				2581237	2191365	4529461
SERA_HUMAN	GTIQVITQGTSLK	Yes				2397929	1827345	1509616				1968729		2013864
SERA_HUMAN	AGTGVDNVDLEAATR	Yes				2849498	3245200	3254154		1329632	1494366			2060061
SERA_HUMAN	DLPLLLFR	Yes	362126				3177439	3441360	1260975		1056901	1173260		1061982
SERA_HUMAN	GGIVDEGALLR	Yes					1873503	1941814	1199543		434199		978208	1344462
SERA_HUMAN	TQTSDPAMLPTMIGLLAEAGVR	Yes					2538025	3024164					1232711
SERC5_HUMAN	SSSDALQGR	Yes	7803798	16325586	4435030		521900	121190	700958	896754	1014274
SERC5_HUMAN	YAAPELEIAR	Yes	12864687	19938656	6045844					587114	1064385
SET_HUMAN	LNEQASEEILK	Yes					19124589	22704995				1032799		690987
SF3B1_HUMAN	GGDSIGETPTPGASK	Yes	13827492	23047036						4907871	7563826	15433057		12236118
SFPQ_HUMAN	LFVGNLPADITEDEFK	Yes				3854512		4032325				4106282	5046470	2967632
SH3G1_HUMAN	ELGGESNFGDALLDAGESMK	Yes	19212111	23231718			3248843	3321736				15891972	14778322	16099577
SH3G1_HUMAN	EVAETSMHNLLETDIEQVSQLSALVDAQLDYHR	Yes			9345752			787149					4222653
SH3G1_HUMAN	IAASSSFR	Yes			3124212							1602801		1005718
SH3G1_HUMAN	LTMLNTVSK	Yes	2373341	7901112	3909104							4249579	3006561	5835811
SH3G1_HUMAN	QAVQILDELAEK	Yes	13668920		13113928		1906726					11770492	1212900	16743958
SH3G1_HUMAN	TIEYLQPNPA	No	6684724	6453237	6291329
SH3G1_HUMAN	TIEYLQPNPASR	No	1372175	1779095								6171228	5241864	7072502
SHCBP_HUMAN	ASEVQEFTAEFLEK	Yes				4789108	4961067	5343879
SHCBP_HUMAN	NSDLYGAK	Yes				2019167		3136596
SLK_HUMAN	DLNPEDFWEIIGELGDGAFGK	Yes				692537		1151724	1071821
SNG2L_HUMAN	AGGSFDLR	No	1094996		2440091	2405183	1073612						1.81072e+06
SNP23_HUMAN	EDEMEENLTQVGSILGNLK	Yes	2532672	3092920	2320480		1763911	8445283	3222834	1607453	3356702
SNP23_HUMAN	IEEGLDQINK	Yes	1503561	2681582	770898		4249477	1.35555e+07	2216804	1914153	2562598		969125
SNP23_HUMAN	ILGLAIESQDAGIK	Yes	2141970	3049747		3223114	4641391	3870241	3696820	1735375	3107661		779123
SNX18_HUMAN	APEPGPAGDGGPGAPAR	Yes	2786593	4324808	2821328				817828
SNX9_HUMAN	ALQSLATVFSSSGYQGETDLNDAITEAGK	Yes	3105202	4469941								1119788		1613868
SPTB2_HUMAN	DGLNEAWADLLELIDTR	Yes				2032161	2.46308e+06	2416574				610637		632527
SPTB2_HUMAN	LEEASLLHQFQADADDIDAWMLDILK	Yes				1625256	1.32057e+06						211672
STIP1_HUMAN	DFDTALK	Yes				3117241	2878842	4389983				1986943	3.73427e+06	1334657
STIP1_HUMAN	DPQALSEHLK	Yes				1615378	1655613	1938107
STIP1_HUMAN	ELDPTNMTYITNQAAVYFEK	Yes				2172319	2560518	2620696				4679821	4489778	3817860
STIP1_HUMAN	ETKPEPMEEDLPENK	Yes										926588	1662994	1368480
STIP1_HUMAN	NPVIAQK	Yes				2154902		2158658				1772525	2354103
STIP1_HUMAN	TVDLKPDWGK	Yes				1282164	1192217	1037489					2575708
STIP1_HUMAN	AMADPEVQQIMSDPAMR	Yes					2321683	2013879				8457400	6996523	9826763
STIP1_HUMAN	LAYINPDLALEEK	Yes				7335448	1.52549e+07	8019346	3570654	2233667	2516683	18373188	13864227	15782578
STIP1_HUMAN	LILEQMQK	Yes										2.88832e+06	1515539	1651689
STK24_HUMAN	NTFVGTPFWMAPEVIK	No				2582697	2453649	2015550
STOM_HUMAN	EASMVITESPAALQLR	Yes				6383308	6137473	7063763	18554283	12666705	21727472
STOM_HUMAN	NSTIVFPLPIDMLQGIIGAK	Yes					18184837	27462613	41727931	26680212	47511752
STOM_HUMAN	AMAAEAEASR	Yes					2759944	4081896	8518801	3623913	6787672
STOM_HUMAN	TISFDIPPQEILTK	Yes							4949697	5720038	7425314
STOM_HUMAN	VQNATLAVANITNADSATR	Yes							5616161	2614978	3986061
STOM_HUMAN	YLQTLTTIAAEK	Yes				5942275	9427267	5419997	15384375	1.28798e+07	1.62099e+07
STX4_HUMAN	ITNAGMVSDEELEQMLDSGQSEVFVSNILK	Yes					1964757	2454640	2788635	1757495	3051537
SURF4_HUMAN	GQNDLMGTAEDFADQFLR	Yes					4275632	3690606			1070947	1735823	1539840	2040099
SYAC_HUMAN	MSNYDTDLFVPYFEAIQK	Yes					7358145	8958661	2890208	1650902	2744291
SYAC_HUMAN	EIADLGEALATAVIPQWQK	Yes					6020183	5562941	2332302		733210		689929
SYFA_HUMAN	LDAEPRPPPTQEAA	Yes								370162		1166683		1002837
SYG_HUMAN	SEMESVLAQLDNYGQQELADLFVNYNVK	Yes					1754301	2.74955e+06			943416
SYG_HUMAN	TFFSFPAVVAPFK	Yes		786490		2820670	5693189	2897859	1201083		511973	874290	1785965
SYLC_HUMAN	QEFEFWYPVDLR	Yes					2096883	1732651	936651
SYNC_HUMAN	EGIDPTPYYWYTDQR	Yes				1194077	1182149				907187		1712518	1584752
SYPL1_HUMAN	TVTATFGYPFR	Yes	2707473	5174846	2578155	4151257	6863440	6298209	553416		941546	2795270	1876176	3508748
SYVC_HUMAN	LLSPFMPFVTEELFQR	Yes			545124		2616191						850384
SYWC_HUMAN	ISFPAIQAAPSFSNSFPQIFR	Yes							1216663	1368813	1785520
SYWC_HUMAN	WLQDVFNVPLVIQMTDDEK	Yes				1519967	1619716	1.11796e+06
T4S1_HUMAN	YASENHLSR	Yes				1.10161e+07	11904939	13991422
TACD2_HUMAN	GESLFQGR	Yes		46600234	3.72325e+07	32248691	26115219	25709989	13746103	3499604	3222481	881998	1553262
TACD2_HUMAN	MTVCSPDGPGGR	Yes				926469	1106921		13271475	2519065	4558738
TACD2_HUMAN	ALGSGMAVDCSTLTSK	Yes			1162021				1.96832e+07	5063152	9484567
TAGL_HUMAN	TDMFQTVDLFEGK	Yes							2324656	1670235	2576550
TAGL2_HUMAN	QMEQISQFLQAAER	Yes		1569234		4.28992e+07	45665018	39434248	5558248	3931923	4892449
TAGL2_HUMAN	DDGLFSGDPNWFPK	Yes	2428406	2643844	1809720	4.96767e+07	53960662	50685848	7414882	4590836	5681061
TAGL2_HUMAN	NFSDNQLQEGK	Yes	788328			24320193	33538906	24255033	4372099	1989839	2394956
TAGL2_HUMAN	TLMNLGGLAVAR	Yes				13114038	10675654	14314100	773688	770550	1521591
TAGL2_HUMAN	YGINTTDIFQTVDLWEGK	Yes	3.09786e+06	3499647	3443352		81949989	8.49805e+07	9388295	6862693	11346135
TALDO_HUMAN	AAQASDLEK	Yes	121584	238936			890467	1008749				734837	268833	2509218
TALDO_HUMAN	LLGELLQDNAK	Yes				1333530	2159012	2082733				1453554		1391519
TARA_HUMAN	EEIDQLR	Yes	6451944	6813430	8347009		6909330	92545347	63912979	23484103	31492086	514030		1201994
TATD1_HUMAN	YNNTIK	Yes							22692625	6449642	15934528
TBA1A_HUMAN	EDAANNYAR	No	3749312	8850753	2360524	27700346	2.9267e+07	26790111	1306713	4176035	803135	22914906		36991296
TBA1A_HUMAN	VGINYQPPTVVPGGDLAK	No		22822957	29069255	1.97068e+08	2.33331e+08	220021822	8.05578e+07	57539636	7.18895e+07	80204654	70500533	69321963
TBA1A_HUMAN	DIERPTYTNLNR	No			961258	17678134	17047575	18507702
TBA1A_HUMAN	PPTVVPGGDLAK	No			2893834	16098206	15029180	22481234	5822077	2709270	4919628	887326	4268870	2983585
TBA1A_HUMAN	EDMAALEK	No	886280	1480727			35117242	35407561	17819746	3.33704e+06	5509426	6902821	1898407	4287866
TBA1A_HUMAN	FDGALNVDLTEFQTNLVPYPR	No					6.55204e+07	85627458	6848698	6.43799e+06	8.56099e+06	6.90612e+06	14839175	16959823
TBA1A_HUMAN	NLDIERPTYTNLNR	No			10522254	92805538	8.70105e+07		40448948	2677721			41271695	16249240
TBA1B_HUMAN	LISQIVSSITASLR	No			442651	9.58346e+06	1.19247e+07	3185392					3915945
TBA1B_HUMAN	SIQFVDWCPTGFK	No				2425006	2253439		11421909	2006054	2542918
TBA4A_HUMAN	AVFVDLEPTVIDEIR	Yes							3836461	1716083	3154034	3849109		3293016
TBB1_HUMAN	IREEYPDR	No				44057837	44186501	7.68315e+07					15633192
TBB1_HUMAN	LAVNMVPFPR	No	6208166	12852966	2241907		41698294	38301560	12224469	10467240	15644383	32599982	21454205	40390751
TBB1_HUMAN	FPGQLNADLR	No	6.15475e+06	1.13995e+07	9274579	87006747	92201977	76948910	2.2274e+07	17208367	20850675	2.81763e+07	41882732	34729169
TBB1_HUMAN	KLAVNMVPFPR	No				3603445	3469510	2736081					1835002
TBB1_HUMAN	LHFFMPGFAPL	No		1399433	232785		5.0004e+06	2366700	883087	570365	358290
TCPA_HUMAN	GDVTITNDGATILK	No					824254						1366073	1519974
TCPA_HUMAN	AFHNEAQVNPER	Yes				1165550	1.00186e+06	1861984					1235913
TCPA_HUMAN	EQLAIAEFAR	Yes				1522958	1433693	2957238						1247231
TCPA_HUMAN	SLLVIPNTLAVNAAQDSTDLVAK	Yes	535127			3688836	3978701	4177678	1745812	1242930	2028111	4943727		4517463
TCPB_HUMAN	ILIANTGMDTDK	Yes						1801865	860360			1555665	2249768	1899033
TCPB_HUMAN	LGGSLADSYLDEGFLLDK	Yes	1204105	1301271	1768558		7843255	9483392			1500006	3803174		4066467
TCPB_HUMAN	EALLSSAVDHGSDEVK	Yes					3551670	4100981	1623968				2480449	808617
TCPB_HUMAN	GATQQILDEAER	Yes	564456	652245		3877295	4501248	4110444	903977		958108	2.68652e+06	2623493	3220332
TCPB_HUMAN	VQDDEVGDGTTSVTVLAAELLR	Yes				6253102	5164186	5599628	1881143	1199398	1348613	2205420	3166553	2950103
TCPD_HUMAN	FSNISAAK	No				8800917	4156420	6942022	1102469		335253	821720	1369711	440466
TCPD_HUMAN	VIDPATATSVDLR	Yes				1310664		1203630	1809912	1198212	1526826	3132002	2675508	3584391
TCPD_HUMAN	AFADAMEVIPSTLAENAGLNPISTVTELR	Yes					5992276	5847151	2995745	2.14715e+06	4606900	6006652	5.69895e+06	6009007
TCPD_HUMAN	ALIAGGGAPEIELALR	Yes					4598408	3294435	1811573	911620	1156950	2922584		3759836
TCPD_HUMAN	DALSDLALHFLNK	Yes				3909647		3520053					1072589	1982925
TCPD_HUMAN	ETLLNSATTSLNSK	Yes				2769789	2554466	4399255	1128627			3009011	2730208	2450846
TCPE_HUMAN	LDVTSVEDYK	Yes						519169				1520146	511523
TCPE_HUMAN	SQDDEIGDGTTGVVVLAGALLEEAEQLLDR	Yes	905961	1.09932e+06	867790	351640	9842360	13583449	6140297	5378703	5849301		7.28419e+06	1.16209e+07
TCPE_HUMAN	AFADALEVIPMALSENSGMNPIQTMTEVR	Yes										3564224	2337173	3854394
TCPE_HUMAN	FSELTAEK	Yes							766821	354114	565580	1649867		644954
TCPE_HUMAN	IADGYEQAAR	Yes			238307		795516	2346275	2278590	1382131	1579058	1136486	994238	1735805
TCPE_HUMAN	WVGGPEIELIAIATGGR	Yes				4440049	2.82435e+06	3.93462e+06					814593
TCPG_HUMAN	ELGIWEPLAVK	Yes				2292031	2588338	2635679	1660388	960774	1051038		2859251	3637277
TCPG_HUMAN	AVAQALEVIPR	Yes				893802	989956	1083783	611404		958090	2577270	1663410	3398654
TCPG_HUMAN	NVLLDPQLVPGGGASEMAVAHALTEK	Yes				5800682	4937613	6860207	4304862	2603927	4190776	8217954	8632882	7552803
TCPH_HUMAN	LPIGDVATQYFADR	Yes		1356848	934008	7207413	8755080	8435914	4489151	2571065	3300263	4980367	5.92864e+06	6124456
TCPH_HUMAN	SQDAEVGDGTTSVTLLAAEFLK	Yes				1.28144e+07		1.04127e+07			1278463	1464980	3461138	2545453
TCPH_HUMAN	GGAEQFMEETER	Yes					1802539	967357		1064584
TCPQ_HUMAN	FAEAFEAIPR	Yes							1216884		773852	2536557	1795217
TCPQ_HUMAN	GEENLMDAQVK	Yes							1175285		878073	2138570	781597	1737642
TCPQ_HUMAN	QYGNEVFLAK	Yes				951614	1140914	1415092				1759829		2196127
TCPQ_HUMAN	TVGATALPR	Yes					1155493	1424036				1014543
TCPQ_HUMAN	GSTDNLMDDIER	Yes				1832713	2336702	1863754	2445479		1592197	2478756	3105890	2459564
TCPZ_HUMAN	GIDPFSLDALSK	Yes				1634390	1051698	1035714	987383		462819	4352292	2653748	3797342
TCPZ_HUMAN	VATAQDDITGDGTTSNVLIIGELLK	Yes				3291159	2883136	3473562	869786	1255698	1131214	828966		1772358
TCTP_HUMAN	DLISHDEMFSDIYK	Yes				5276648	6968768	6850218	4651365	1436614			717296
TCTP_HUMAN	EDGVTPYMIFFK	Yes				3151204	3723118	2856961
TCTP_HUMAN	VKPFMTGAAEQIK	No				2325425	2516318	2516040
TF_HUMAN	DLIYTLYYWK	Yes				3757177	4.06777e+06	2945770	3266180	2.76104e+06	3407229
TFP11_HUMAN	FETLQDK	Yes		7435093	7509117						848721
TFR1_HUMAN	DENLALYVENQFR	Yes				2255404	1704393	2593464
TFR1_HUMAN	LAVDEEENADNNTK	Yes				22581353	2.223e+07	30783735			487750	590375	921016
TFR1_HUMAN	LLNENSYVPR	Yes				6468114	8742040	7572061	1218828
TFR1_HUMAN	VSASPLLYTLIEK	Yes				1.51732e+07	18306453	14231025	1073838	808059	1290732			769190
TFR1_HUMAN	NQLALATWTIQGAANALSGDVWDIDNEF	Yes					3347614	3313039						557279
TFR1_HUMAN	SAFSNLFGGEPLSYTR	Yes				22446692	25360073	22294662			1088161	1578481
TFR1_HUMAN	YNSQLLSFVR	Yes				4437337	6279973	4198609
TIF1B_HUMAN	DIVENYFMR	Yes										1041287	680413	1490059
TINAL_HUMAN	ITGWGEETLPDGR	Yes							10970100	6882044	8298326
TINAL_HUMAN	YWTAANSWGPAWGER	Yes							5103516	2280581	3670690
TINAL_HUMAN	LDGAWWFLR	Yes							3662310	2365238	2723750
TM1L1_HUMAN	NSTVTLVPEQIGK	Yes		696616	497468							2693126	2861772	2389940
TMBI1_HUMAN	AVSDSFGPGEWDDR	Yes		1119251		3479907	2996790	2903087	12933401	6641445	7477561
TMEDA_HUMAN	IPDQLVILDMK	Yes				1964141	2662488	1652696	2641186				1307192	1443720
TMM51_HUMAN	LSISLPSYESLTGLDETTPTSTR	Yes				1346268		1470562	3155528	2243298	2607582
TNPO3_HUMAN	SLDSFLLSPEAAVGLLK	Yes				982592		754164				476942
TNR6_HUMAN	DITSDSENSNFR	Yes										2715923	1720660	2086713
TNR6_HUMAN	ENQGSHESPTLNPETVAINLSDVDLSK	Yes							881358			2700595		2.08287e+06
TNR6_HUMAN	IDEIKNDNVQDTAEQK	Yes							416816				813956	1174270
TOLIP_HUMAN	AIQDMFPNMDQEVIR	Yes										5001249	3428412	3792582
TOLIP_HUMAN	GPVYIGELPQDFLR	Yes	2903665	3250423	2052016			2356063	4551756	2536940	3899631	7253311	7768230	8514999
TPBG_HUMAN	DVLAQLPSLR	Yes					8927927	8914991	1346213	564798	1269815
TPBG_HUMAN	NLFLTGNQLAVLPAGAFAR	Yes					22041670	23522802	5075002	3195180	4753242
TPBG_HUMAN	SFEGMVVAALLAGR	Yes				4409382	2.85727e+06	3669733
TPD52_HUMAN	TSETLSQAGQK	Yes						325866				1004409	1292671
TPIS_HUMAN	SNVSDAVAQSTR	Yes			703584	12777620	15752422	16423733	5916084	4129613	4016977	7145658	4435718	7021501
TPIS_HUMAN	VIADNVK	Yes				18815972	21074443	19518128	1508689	1866925	3371481	1139758
TPIS_HUMAN	VVLAYEPVWAIGTGK	Yes	2245213	3556850	2832334	28492786	33457610	31740802	1.35685e+07	9827931	12783188	9708606	10975147	7929217
TPIS_HUMAN	HVFGESDELIGQK	Yes				11200670	11517771	13437754					4538198
TPM1_HUMAN	IQLVEEELDR	No				60649334	40805057	45256515	5.39825e+06	1981694	3844556	2611944	2969306	1626347
TPM1_HUMAN	KYEEVAR	No				5540857	5664075	8036261					496133
TPM1_HUMAN	RIQLVEEELDR	No						3871180	2761507	1019603	2272818
TPM3L_HUMAN	KIQVLQQQADDAEER	Yes				19663885	25058547	21196334					1086361
TPM3L_HUMAN	LMDQNLK	Yes				15821333	14083870	26103191				1403999		853921
TR10A_HUMAN	NASIHTLLDALER	Yes				2.8295e+06	2791509	3698908
TRFE_HUMAN	DGAGDVAFVK	Yes		335262					5877918	2120235	2174258
TRFE_HUMAN	EGYYGYTGAFR	Yes							7138321	2227655	2672959
TRFE_HUMAN	SASDLTWDNLK	Yes							6278375	3568069	3501364
TRFE_HUMAN	YLGEEYVK	Yes							8721627	2937146	2413488
TRFE_HUMAN	TAGWNIPMGLLYNK	Yes	685644						9808118	6328080	10365279
TRIM3_HUMAN	KAEALAQ	Yes	2.29944e+09	3.37065e+09			5334210	8005727	2.07885e+06		3001295	3237473921		944503589
TRP13_HUMAN	IQDLIDDKDALVFVLIDEVESLTAAR	Yes				4221768	3880518	4400330
TRY1_HUMAN	EGNEQFINAAK	No			11698032		6684307	11580703	2012387				12626607	1.99044e+06
TS101_HUMAN	DLKPVLDSYVFNDGSSR	Yes		5478254	10032781			2559429					6829210	3896556
TS101_HUMAN	LEEMVTR	Yes	2044233	5490232	4359457			2168253			405802	4465765	2740196	2039578
TS101_HUMAN	MENQSENNDIDEVIIPTAPLYK	Yes	9762334	10538940	8778424			2383693		1299913	2754770	7086062	5707652	8053907
TS101_HUMAN	QILNLYAEENAIEDTIFYLGEALR	Yes		1.06502e+07	11488467		2467508	3206177	2517442	2320826	2571135	7995418	7839015	8.25545e+06
TS101_HUMAN	ASLISAVSDK	Yes	3317156	7.48149e+06	11366249		3115447		2403263	987774	991954	4584618	6468302	4050980
TS101_HUMAN	DGTISEDTIR	Yes	4268270	10209917	5502494		1317590		862287		815371	8501926	5123803	8476139
TS101_HUMAN	ELMNLTGTIPVPYR	Yes	18325453	2.56048e+07			3022817		2619751	3052554	3957189	16262777	14166891	14136590
TS101_HUMAN	ETVNVITLYK	Yes	2804653	6320484	2.10057e+08	74344998	96287681	7.78111e+07	895144		466607		2.33508e+08	2102897
TS101_HUMAN	KTAGLSDLY	Yes		950556	1636813		1880170	2509853	709358		578296	681120	1500971	578290
TS101_HUMAN	LDQEVAEVDK	Yes	5568396	12959478	4452426							2171817	1381678	876675
TS101_HUMAN	LDQEVAEVDKNIELLK	Yes		2089652	2120209		946223		2470524	1828174		6.52069e+06	6094380	8951722
TSN14_HUMAN	SYRDDIDLQNLIDSLQK	Yes			849193		1223850						1707074
TSN15_HUMAN	GIENYYDDLDFK	Yes	1658584	3.18736e+06	2253887	3876121	4658135	4634735						1.36629e+06
TSN4_HUMAN	YAQQDLK	Yes			352634	4210005	5644775	7443222	1647074	329643	1048921
TSN6_HUMAN	DWTDTNYYSEK	Yes	2638328	3754157	2652006	1215036	1494166
TSN8_HUMAN	LLSATGESEK	Yes										14042490	11417098	6790637
TTYH3_HUMAN	ALVEMQDVVAELLR	Yes		878498		1379789	1.24639e+06		1794359	1418875	1598391
U2AF2_HUMAN	LFIGGLPNYLNDDQVK	Yes			607478			5930397				2532176		2393944
UBC12_HUMAN	DINELNLPK	Yes					1.79669e+06	2625412				766427	3012354	850913
UCHL1_HUMAN	LGFEDGSVLK	Yes					26448778	23313514					2060217
UCHL1_HUMAN	PMEINPEMLNK	Yes				10870569		7809826	2436721
UGDH_HUMAN	ILTTNTWSSELSK	Yes				7915384	8962698	12004103				1065135
UGDH_HUMAN	IFDANTKPNLNLQVLSNPEFLAEGTAIK	Yes			1620261		15738505	16112131	3.40256e+06			1478367		1344877
UGDH_HUMAN	IIDSLFNTVTDK	Yes				4934051	6019299	4278793
UGDH_HUMAN	INAWNSPTLPIYEPGLK	Yes	1263302	1593618			13591883	14353945				1846984	1568331
UGDH_HUMAN	VLDGLHNELQTIGFQIETIGK	Yes			246357	7133648	4846101	8500311
UGDH_HUMAN	VLIGGDETPEGQR	Yes	1042619	1361824		12679888	10906188	13482327		793558		2084276	1416103	1624954
UGDH_HUMAN	VTVVDVNESR	Yes					5559592	3604150
VAPA_HUMAN	FMVQTIFAPPNTSDMEAVWK	Yes				4180012	4947504	4.24612e+06
VAT1_HUMAN	GVDIVMDPLGGSDTAK	Yes				13417637	13412083	14483194	17628212	13606349	20420914
VAT1_HUMAN	TEAASDPQHPAASEGAA	Yes				10026402	10909990	12859591
VAT1_HUMAN	VVTYGMANLLTGPK	Yes				6464955	8103597	4457952	6278421	4390047	8.8006e+06
VATA_HUMAN	EILQEEEDLAEIVQLVGK	Yes	610722				945713		4016951	2980169	4653865	455325
VATA_HUMAN	TALVANTSNMPVAAR	Yes							3601340	2920545	3056491
VATB1_HUMAN	QIYPPINVLPSLSR	No							5337282	2.82219e+06	4.72802e+06	382143		673189
VINC_HUMAN	AVAGNISDPGLQK	Yes				4588000		3988818			1611215			1443987
VINC_HUMAN	MTGLVDEAIDTK	Yes		2917679		1692930	1986321	2017523
VINC_HUMAN	VLQLTSWDEDAWASK	Yes				3845762	4113573	4375886
VP37C_HUMAN	FLEGEVPLETFLENFSSMR	Yes			1187488	1221125	1091102	1731902				4345536	4530210	4950683
VP37C_HUMAN	FSSALQPGTLLDLLQVEGMK	Yes	2.62366e+06	2973243			1879502	1776971				6717483	6104799	5813987
VP37C_HUMAN	NLEFQGPLEISR	Yes	1281043	1787769						1.08953e+06		3350049	3872867	3925668
VPS28_HUMAN	YDNMAELFAVVK	Yes	6823594	12866598	8364566				10428477	11662222	1.67203e+07	6108182		6763681
VPS28_HUMAN	AMDEIQPDLR	Yes	5549142	6503933	3310852		1399555	833174				6699212	4991593
VPS28_HUMAN	QMLFDLESAYNAFNR	Yes	30312500	33064609	23333394	3169307		3159804	1881858	1.3633e+06	1775468	3846925	8.51125e+06	5896718
VPS28_HUMAN	QTVSQWLQTLSGMSASDELDDSQVR	Yes	8396632	8033066	5984773		1360601	2130680	1323986	899160	1365133	8013866	7019885	7861943
VPS35_HUMAN	IPVDTYNNILTVLK	Yes				5514008	6006437	6507711		693330			2209677	2138778
VPS35_HUMAN	PTTQQSPQDEQEK	Yes			184802	2952244	2507744			661516		1041966		1631692
VTA1_HUMAN	YAGSALQYEDVSTAVQNLQK	Yes					5414181	7553131	1621182			1452515		1762771
WASF2_HUMAN	FYTDPSYFFDLWK	No	556739	1143254		2683446	2757644	2014950		984943	1213140	311225
WDR1_HUMAN	IKDIAWTEDSK	Yes				3472366	5116142	3204323
WDR1_HUMAN	DYSGQGVVK	Yes					7600135	14309792			639610
WDR1_HUMAN	IAVVGEGR	Yes				1.1577e+07	1.17491e+07	15226664	8143308
WDR1_HUMAN	LYSILGTTLKDEGK	Yes				5506031	5394106	5363798					2505311	3902211
XPO1_HUMAN	YMLLPNQVWDSIIQQATK	Yes					2187957	2000601				1545091	1732914	1876719
XPO1_HUMAN	YYGLQILENVIK	Yes				2077614	2438095	2383890		620354	838788	1881644	1899329	1946258
XPO1_HUMAN	SNDPQMVAENFVPPLLDAVLIDYQR	Yes				1.68571e+06	1108837	1726577				1681109	810714	1.68118e+06
XPO2_HUMAN	FLESVEGNQNYPLLLLTLLEK	Yes			323946		2932198	2625567	634655			1816166		2166359
XPO2_HUMAN	LVLDAFALPLTNLFK	Yes				675338	1129444	819585				1481211	1183975	1658831
XPO2_HUMAN	LLQAFLER	Yes	4050805								20517004	57097224
XRCC5_HUMAN	YAPTEAQLNAVDALIDSMSLAK	Yes					1187810	1433009		1057462		2890950	3412995	3602488
XRCC5_HUMAN	DDEAAAVALSSLIHALDDLDMVAIVR	Yes				1736183	1625654	2268420	426454			1.24642e+06	1111770	1097664
XRCC6_HUMAN	IQVTPPGFQLVFLPFADDK	Yes					2455780	2691282				1877082	2268500	1774984
XRCC6_HUMAN	NLEALALDLMEPEQAVDLTLPK	Yes			648658		2222076	2647067	1391254		1223212	4638700	5183188	6681108
YBOX1_HUMAN	AADPPAENSSAPEAEQGGAE	Yes		1157546				499067						1354572
YBOX1_HUMAN	GAEAANVTGPGGVPVQGSK	Yes			2500146		2986984	2288861	1471231		1224930	7319492	6208759	7157098
YBOX1_HUMAN	NEGSESAPEGQAQQR	Yes	1421605	4684916		1744086	1850827					3321854	2751869	4906985
YBOX1_HUMAN	EDGNEEDKENQGDETQGQQPPQR	Yes	1356982	1.59606e+06	1030832		1505416					3.56794e+06	4613617	586106
YBOX1_HUMAN	RPQYSNPPVQGEVMEGADNQGAGEQGR	Yes			1669738		1639441	2012049					7060160	2012954
ZCCHV_HUMAN	ASLEDAPVDDLTR	Yes		971477				1658977				1129842	1321081	1207784
ZO2_HUMAN	RPVVLFGPIADIAMEK	Yes				9.7209e+06	7690138	9041273
ZO2_HUMAN	SNPSAVAGNETPGASTK	Yes				2776637	3374250	4000712
ZO2_HUMAN	EDAVLYLLEIPK	Yes				4062939	5182826	3595261
ZZZ3_HUMAN	PEEVESR	Yes	201859813	168002105	327470315							182441638	283146352	105817165

## Sheet: Table S2. Proteins
UniProt Entry Name	PepCount	Protein Description	Uniprot Website Link	PNT2C2_1	PNT2C2_2	PNT2C2_3r	RWPE_1	RWPE_2	RWPE_3	PC346C_1	PC346C_2	PC346C_3	VCaP_1	VCaP_2	VCaP_3
1433B_HUMAN	5	14-3-3 protein beta/alpha; AltName: Full=Protein 1054; AltName: Full=Protein kinase C inhibitor protein 1; Short=KCIP-1; Contains: 14-3-3 protein beta/alpha, N-terminally processed	http://www.uniprot.org/uniprot/1433B_HUMAN	27.4011	27.6819	27.7666	27.9368	26.3397	26.2597	22.5608	22.684	22.972	25.2294	25.4785	24.8949
1433E_HUMAN	12	14-3-3 protein epsilon; Short=14-3-3E	http://www.uniprot.org/uniprot/1433E_HUMAN	25.469	26.3335	26.6307	25.5288	24.7208	25.2759	22.6701	23.0241	21.6487	24.9343	24.8623	24.6007
1433F_HUMAN	3	14-3-3 protein eta; AltName: Full=Protein AS1	http://www.uniprot.org/uniprot/1433F_HUMAN		23.8735	22.4906	20.0288	20.1591	19.9656		19.783		19.8295	20.0037	19.3903
1433S_HUMAN	5	14-3-3 protein sigma; AltName: Full=Epithelial cell marker protein 1; AltName: Full=Stratifin	http://www.uniprot.org/uniprot/1433S_HUMAN	22.1368	22.7611	22.6593	22.9686	22.0844	23.0774
1433T_HUMAN	4	14-3-3 protein theta; AltName: Full=14-3-3 protein T-cell; AltName: Full=14-3-3 protein tau; AltName: Full=Protein HS1	http://www.uniprot.org/uniprot/1433T_HUMAN	22.2028	24.7843	25.4754	24.4721	24.0591	24.3922	20.2923	21.234	21.8927	22.2125	22.9034	22.2562
1433Z_HUMAN	1	14-3-3 protein zeta/delta; AltName: Full=Protein kinase C inhibitor protein 1; Short=KCIP-1	http://www.uniprot.org/uniprot/1433Z_HUMAN	24.7775	24.8704		21.8208			20.7602	21.0499	31.1075	20.5607	31.4536	18.6423
1A01_HUMAN	5	HLA class I histocompatibility antigen, A-1 alpha chain; AltName: Full=MHC class I antigen A*1; Flags: Precursor	http://www.uniprot.org/uniprot/1A01_HUMAN	26.1292	26.454	25.9357	25.0751	23.9296	25.0503
1A02_HUMAN	1	HLA class I histocompatibility antigen, A-2 alpha chain; AltName: Full=MHC class I antigen A*2; Flags: Precursor	http://www.uniprot.org/uniprot/1A02_HUMAN		23.2652	23.6107	22.6808		23.0447
1A25_HUMAN	2	HLA class I histocompatibility antigen, A-25 alpha chain; AltName: Full=HLA class I histocompatibility antigen, A-10 alpha chain; AltName: Full=MHC class I antigen A*25; Flags: Precursor	http://www.uniprot.org/uniprot/1A25_HUMAN	26.7083	24.4147	24.7649	23.8578	22.7314	23.6401
1B07_HUMAN	1	HLA class I histocompatibility antigen, B-7 alpha chain; AltName: Full=MHC class I antigen B*7; Flags: Precursor	http://www.uniprot.org/uniprot/1B07_HUMAN	20.9325	21.3834	21.6555		20.7416	21.8435	20.4788	21.0741
2A5D_HUMAN	1	Serine/threonine-protein phosphatase 2A 56 kDa regulatory subunit delta isoform; AltName: Full=PP2A B subunit isoform B'-delta; AltName: Full=PP2A B subunit isoform B56-delta; AltName: Full=PP2A B subunit isoform PR61-delta; AltName: Full=PP2A B subunit isoform R5-delta	http://www.uniprot.org/uniprot/2A5D_HUMAN		20.1878	20.5781									18.1467
2AAA_HUMAN	3	Serine/threonine-protein phosphatase 2A 65 kDa regulatory subunit A alpha isoform; AltName: Full=Medium tumor antigen-associated 61 kDa protein; AltName: Full=PP2A subunit A isoform PR65-alpha; AltName: Full=PP2A subunit A isoform R1-alpha	http://www.uniprot.org/uniprot/2AAA_HUMAN	21.4334	21.9084	21.4771	20.6008	20.5586	20.7304		19.2935		20.3633	20.5218	20.6914
4F2_HUMAN	32	4F2 cell-surface antigen heavy chain; Short=4F2hc; AltName: Full=4F2 heavy chain antigen; AltName: Full=Lymphocyte activation antigen 4F2 large subunit; AltName: CD_antigen=CD98	http://www.uniprot.org/uniprot/4F2_HUMAN	24.3436	24.5115	24.4962	26.653	25.8465	26.5113	19.9148	20.8345	20.5723	20.3548
5NTD_HUMAN	5	5'-nucleotidase; Short=5'-NT; EC=3.1.3.5; AltName: Full=Ecto-5'-nucleotidase; AltName: CD_antigen=CD73; Flags: Precursor	http://www.uniprot.org/uniprot/5NTD_HUMAN	24.7812	25.0401	24.9605	21.6128	20.8412	21.6918
6PGD_HUMAN	2	6-phosphogluconate dehydrogenase, decarboxylating; EC=1.1.1.44	http://www.uniprot.org/uniprot/6PGD_HUMAN	22.2626	22.0297	22.2358				19.7102	20.0402	20.1897	19.8889		19.7181
ABCE1_HUMAN	2	ATP-binding cassette sub-family E member 1; AltName: Full=2'-5'-oligoadenylate-binding protein; AltName: Full=HuHP68; AltName: Full=RNase L inhibitor; AltName: Full=Ribonuclease 4 inhibitor; Short=RNS4I	http://www.uniprot.org/uniprot/ABCE1_HUMAN	20.5897	21.3185	21.5996	20.4787	19.0033	20.0665				19.2537	19.9861	19.9657
ACLY_HUMAN	4	ATP-citrate synthase; EC=2.3.3.8; AltName: Full=ATP-citrate (pro-S-)-lyase; Short=ACL; AltName: Full=Citrate cleavage enzyme	http://www.uniprot.org/uniprot/ACLY_HUMAN	22.2555	22.4838	22.0885	20.3794	19.5316	19.8765	23.4342	19.8433	27.5992	26.8739	19.1676	27.1817
ACOC_HUMAN	1	Cytoplasmic aconitate hydratase; Short=Aconitase; EC=4.2.1.3; AltName: Full=Citrate hydro-lyase; AltName: Full=Ferritin repressor protein; AltName: Full=Iron regulatory protein 1; Short=IRP1; AltName: Full=Iron-responsive element-binding protein 1; Short=IRE-BP 1	http://www.uniprot.org/uniprot/ACOC_HUMAN			19.9984	21.9244	20.8257	21.6154
ACSL3_HUMAN	1	Long-chain-fatty-acid--CoA ligase 3; EC=6.2.1.3; AltName: Full=Long-chain acyl-CoA synthetase 3; Short=LACS 3	http://www.uniprot.org/uniprot/ACSL3_HUMAN		23.8418	23.6409	21.6718	21.1135	21.8436						18.5512
ACTA_HUMAN	25	Actin, aortic smooth muscle; AltName: Full=Alpha-actin-2; AltName: Full=Cell growth-inhibiting gene 46 protein; Flags: Precursor	http://www.uniprot.org/uniprot/ACTA_HUMAN	29.4733	29.4696	29.577	27.9911	26.7247	27.3765	25.7733	26.393	25.5223	25.6387	25.7028	25.2699
ACTB_HUMAN	6	Actin, cytoplasmic 1; AltName: Full=Beta-actin; Contains: Actin, cytoplasmic 1, N-terminally processed	http://www.uniprot.org/uniprot/ACTB_HUMAN	24.7913	24.3855	24.8699	22.6694	23.3327	26.345		23.5584	20.9728			21.5601
ACTBL_HUMAN	4	Beta-actin-like protein 2; AltName: Full=Kappa-actin	http://www.uniprot.org/uniprot/ACTBL_HUMAN	28.0769	28.2733	28.6157	26.6245	25.777	23.1158			24.6061		24.7031
ADA10_HUMAN	1	Disintegrin and metalloproteinase domain-containing protein 10; Short=ADAM 10; EC=3.4.24.81; AltName: Full=CDw156; AltName: Full=Kuzbanian protein homolog; AltName: Full=Mammalian disintegrin-metalloprotease; AltName: CD_antigen=CD156c; Flags: Precursor	http://www.uniprot.org/uniprot/ADA10_HUMAN	21.0484	21.5242	22.8123								20.0601
ADK_HUMAN	1	Adenosine kinase; Short=AK; EC=2.7.1.20; AltName: Full=Adenosine 5'-phosphotransferase	http://www.uniprot.org/uniprot/ADK_HUMAN	22.7896	22.266	22.8127
AFAD_HUMAN	1	Afadin; AltName: Full=ALL1-fused gene from chromosome 6 protein; Short=Protein AF-6	http://www.uniprot.org/uniprot/AFAD_HUMAN		22.5944	22.5773	20.1676	19.4432
AGRIN_HUMAN	5	Agrin; Flags: Precursor	http://www.uniprot.org/uniprot/AGRIN_HUMAN		19.0267		23.3919	22.887	23.3436	18.3297	19.0665
AHNK_HUMAN	25	Neuroblast differentiation-associated protein AHNAK; AltName: Full=Desmoyokin	http://www.uniprot.org/uniprot/AHNK_HUMAN	24.5264	24.5759	24.3758	22.076	21.4552	22.0143				21.1914		19.9926
AHSA1_HUMAN	1	Activator of 90 kDa heat shock protein ATPase homolog 1; Short=AHA1; AltName: Full=p38	http://www.uniprot.org/uniprot/AHSA1_HUMAN	22.2532	22.5144	22.5103			19.9092					20.0253
AIDA_HUMAN	1	Axin interactor, dorsalization-associated protein; AltName: Full=Axin interaction partner and dorsalization antagonist	http://www.uniprot.org/uniprot/AIDA_HUMAN	21.0927	20.9874	21.1954						19.46	18.6218
AKP8L_HUMAN	1	A-kinase anchor protein 8-like; Short=AKAP8-like protein; AltName: Full=Helicase A-binding protein 95; Short=HAP95; AltName: Full=Homologous to AKAP95 protein; Short=HA95; AltName: Full=Neighbor of A-kinase-anchoring protein 95; Short=Neighbor of AKAP95	http://www.uniprot.org/uniprot/AKP8L_HUMAN	23.3088	23.2138	23.3145		19.7354
ALDH2_HUMAN	1	Aldehyde dehydrogenase, mitochondrial; EC=1.2.1.3; AltName: Full=ALDH class 2; AltName: Full=ALDH-E2; AltName: Full=ALDHI; Flags: Precursor	http://www.uniprot.org/uniprot/ALDH2_HUMAN				22.946	22.3059	23.3021
ALDOA_HUMAN	1	Fructose-bisphosphate aldolase A; EC=4.1.2.13; AltName: Full=Lung cancer antigen NY-LU-1; AltName: Full=Muscle-type aldolase	http://www.uniprot.org/uniprot/ALDOA_HUMAN	23.9341	23.9402						19.5871
ANLN_HUMAN	4	Actin-binding protein anillin	http://www.uniprot.org/uniprot/ANLN_HUMAN	23.373	23.6244	23.9014	23.9903	23.4619			27.0415	23.5757			23.0396
ANX11_HUMAN	1	Annexin A11; AltName: Full=56 kDa autoantigen; AltName: Full=Annexin XI; AltName: Full=Annexin-11; AltName: Full=Calcyclin-associated annexin 50; Short=CAP-50	http://www.uniprot.org/uniprot/ANX11_HUMAN		21.553	21.9364	20.4496	19.5047	18.7557			18.7848	19.546
ANXA1_HUMAN	10	Annexin A1; AltName: Full=Annexin I; AltName: Full=Annexin-1; AltName: Full=Calpactin II; AltName: Full=Calpactin-2; AltName: Full=Chromobindin-9; AltName: Full=Lipocortin I; AltName: Full=Phospholipase A2 inhibitory protein; AltName: Full=p35	http://www.uniprot.org/uniprot/ANXA1_HUMAN	25.1076	25.4236	25.3651	23.7061	22.8959	23.3805				22.2689	22.4032	22.4051
ANXA2_HUMAN	20	Annexin A2; AltName: Full=Annexin II; AltName: Full=Annexin-2; AltName: Full=Calpactin I heavy chain; AltName: Full=Calpactin-1 heavy chain; AltName: Full=Chromobindin-8; AltName: Full=Lipocortin II; AltName: Full=Placental anticoagulant protein IV; Short=PAP-IV; AltName: Full=Protein I; AltName: Full=p36	http://www.uniprot.org/uniprot/ANXA2_HUMAN	27.8252	27.7664	27.958	25.7189	24.4777	25.077	19.8547	20.4494	19.6753	22.2124	22.5422	21.9879
ANXA3_HUMAN	3	Annexin A3; AltName: Full=35-alpha calcimedin; AltName: Full=Annexin III; AltName: Full=Annexin-3; AltName: Full=Inositol 1,2-cyclic phosphate 2-phosphohydrolase; AltName: Full=Lipocortin III; AltName: Full=Placental anticoagulant protein III; Short=PAP-III	http://www.uniprot.org/uniprot/ANXA3_HUMAN	23.0293	23.489	23.4554
ANXA6_HUMAN	7	Annexin A6; AltName: Full=67 kDa calelectrin; AltName: Full=Annexin VI; AltName: Full=Annexin-6; AltName: Full=Calphobindin-II; Short=CPB-II; AltName: Full=Chromobindin-20; AltName: Full=Lipocortin VI; AltName: Full=Protein III; AltName: Full=p68; AltName: Full=p70	http://www.uniprot.org/uniprot/ANXA6_HUMAN	21.0353	20.6988	20.5256	23.0846	21.9267	22.4911	19.3348	20.842	20.0162	18.191
ANXA7_HUMAN	10	Annexin A7; AltName: Full=Annexin VII; AltName: Full=Annexin-7; AltName: Full=Synexin	http://www.uniprot.org/uniprot/ANXA7_HUMAN	20.8644	22.1603	22.5167	21.4228	19.4745	20.0495	19.3982	20.092	20.7091	21.4213	22.0954	21.4517
AP1B1_HUMAN	2	AP-1 complex subunit beta-1; AltName: Full=Adapter-related protein complex 1 subunit beta-1; AltName: Full=Adaptor protein complex AP-1 subunit beta-1; AltName: Full=Beta-1-adaptin; AltName: Full=Beta-adaptin 1; AltName: Full=Clathrin assembly protein complex 1 beta large chain; AltName: Full=Golgi adaptor HA1/AP1 adaptin beta subunit	http://www.uniprot.org/uniprot/AP1B1_HUMAN	21.5432	21.3697	21.7024	21.4905	19.7663	20.4709				21.0257	19.8897	20.6784
AP2A1_HUMAN	1	AP-2 complex subunit alpha-1; AltName: Full=100 kDa coated vesicle protein A; AltName: Full=Adapter-related protein complex 2 alpha-1 subunit; AltName: Full=Adaptor protein complex AP-2 subunit alpha-1; AltName: Full=Alpha-adaptin A; AltName: Full=Alpha1-adaptin; AltName: Full=Clathrin assembly protein complex 2 alpha-A large chain; AltName: Full=Plasma membrane adaptor HA2/AP2 adaptin alpha A su…	http://www.uniprot.org/uniprot/AP2A1_HUMAN		20.0272		20.508	19.7708	19.4057
ARF1_HUMAN	4	ADP-ribosylation factor 1	http://www.uniprot.org/uniprot/ARF1_HUMAN	24.6477	24.2415	24.3771	22.6	21.4225	20.5931	20.2797	20.3315	21.2399	21.8383	20.8915	21.1716
ARF5_HUMAN	1	ADP-ribosylation factor 5	http://www.uniprot.org/uniprot/ARF5_HUMAN					19.335	19.356						20.277
ARL8A_HUMAN	1	ADP-ribosylation factor-like protein 8A; AltName: Full=ADP-ribosylation factor-like protein 10B; AltName: Full=Novel small G protein indispensable for equal chromosome segregation 2	http://www.uniprot.org/uniprot/ARL8A_HUMAN	22.1648	22.1523	22.0214
ARP2_HUMAN	1	Actin-related protein 2; AltName: Full=Actin-like protein 2	http://www.uniprot.org/uniprot/ARP2_HUMAN		21.8641	22.5147								19.859
ARP3B_HUMAN	2	Actin-related protein 3B; AltName: Full=ARP3-beta; AltName: Full=Actin-like protein 3B; AltName: Full=Actin-related protein ARP4	http://www.uniprot.org/uniprot/ARP3B_HUMAN	27.6739	27.7039	27.757	23.5347	18.8997	22.8888	27.3712	27.4072	27.6682	27.2214	27.2825	26.6377
ARPC3_HUMAN	3	Actin-related protein 2/3 complex subunit 3; AltName: Full=Arp2/3 complex 21 kDa subunit; Short=p21-ARC	http://www.uniprot.org/uniprot/ARPC3_HUMAN	21.4155	21.3864	20.9841	20.0703	19.8991	20.0962				20.1626	19.3455	19.8762
AS3MT_HUMAN	1	Arsenite methyltransferase; EC=2.1.1.137; AltName: Full=Methylarsonite methyltransferase; AltName: Full=S-adenosyl-L-methionine:arsenic(III) methyltransferase	http://www.uniprot.org/uniprot/AS3MT_HUMAN				21.8405	20.0094	19.5409
AT12A_HUMAN	3	Potassium-transporting ATPase alpha chain 2; EC=3.6.3.10; AltName: Full=Non-gastric H(+)/K(+) ATPase subunit alpha; AltName: Full=Proton pump	http://www.uniprot.org/uniprot/AT12A_HUMAN	25.0553	24.7897	24.7669	24.068	22.9199	23.5867	21.105	21.3784	21.1336	22.114	22.8765	20.9489
AT1A1_HUMAN	5	Sodium/potassium-transporting ATPase subunit alpha-1; Short=Na(+)/K(+) ATPase alpha-1 subunit; EC=3.6.3.9; AltName: Full=Sodium pump subunit alpha-1; Flags: Precursor	http://www.uniprot.org/uniprot/AT1A1_HUMAN	24.9505	24.4634	24.8549	24.9762	24.1055	24.1039	20.5709	21.5345	22.4795	21.2455	21.7811	21.117
AT1B1_HUMAN	5	Sodium/potassium-transporting ATPase subunit beta-1; AltName: Full=Sodium/potassium-dependent ATPase subunit beta-1	http://www.uniprot.org/uniprot/AT1B1_HUMAN	24.9742	25.4123	25.0809	25.1528	23.7078	24.6595	21.5296	22.4045	20.4926	21.4323	21.7148	21.7649
AT1B3_HUMAN	9	Sodium/potassium-transporting ATPase subunit beta-3; AltName: Full=Sodium/potassium-dependent ATPase subunit beta-3; Short=ATPB-3; AltName: CD_antigen=CD298	http://www.uniprot.org/uniprot/AT1B3_HUMAN	24.2403	24.3307	24.4448	23.943	23.2263	23.5792	21.4781	22.2271	20.9383	22.1676	21.8536	21.9919
AT2B1_HUMAN	2	Plasma membrane calcium-transporting ATPase 1; Short=PMCA1; EC=3.6.3.8; AltName: Full=Plasma membrane calcium ATPase isoform 1; AltName: Full=Plasma membrane calcium pump isoform 1	http://www.uniprot.org/uniprot/AT2B1_HUMAN	22.1674	23.3307	23.7609	22.3537	21.5684	22.0041					18.2882
ATPA_HUMAN	3	ATP synthase subunit alpha, mitochondrial; Flags: Precursor	http://www.uniprot.org/uniprot/ATPA_HUMAN				20.7442	20.335	20.4868		19.2918				22.4347
ATPB_HUMAN	8	ATP synthase subunit beta, mitochondrial; EC=3.6.3.14; Flags: Precursor	http://www.uniprot.org/uniprot/ATPB_HUMAN		22.0085		23.9754	23.3915	23.9698				20.2504	20.649	19.8673
AXN2_HUMAN	1	Axin-2; AltName: Full=Axin-like protein; Short=Axil; AltName: Full=Axis inhibition protein 2; AltName: Full=Conductin	http://www.uniprot.org/uniprot/AXN2_HUMAN	21.2142	21.1108	19.1865
BASI_HUMAN	8	Basigin; AltName: Full=5F7; AltName: Full=Collagenase stimulatory factor; AltName: Full=Extracellular matrix metalloproteinase inducer; Short=EMMPRIN; AltName: Full=Leukocyte activation antigen M6; AltName: Full=OK blood group antigen; AltName: Full=Tumor cell-derived collagenase stimulatory factor; Short=TCSF; AltName: CD_antigen=CD147; Flags: Precursor	http://www.uniprot.org/uniprot/BASI_HUMAN	25.3302	25.6987	26.3588	27.0713	25.7029	26.5958	23.0772	22.5171	23.1029	21.1816	21.0926	21.2601
BBX_HUMAN	1	HMG box transcription factor BBX; AltName: Full=Bobby sox homolog; AltName: Full=HMG box-containing protein 2	http://www.uniprot.org/uniprot/BBX_HUMAN	21.9517	22.2557	21.4545								19.2536
BCAM_HUMAN	6	Basal cell adhesion molecule; AltName: Full=Auberger B antigen; AltName: Full=B-CAM cell surface glycoprotein; AltName: Full=F8/G253 antigen; AltName: Full=Lutheran antigen; AltName: Full=Lutheran blood group glycoprotein; AltName: CD_antigen=CD239; Flags: Precursor	http://www.uniprot.org/uniprot/BCAM_HUMAN	22.0228	21.7636	21.8517	21.8594	22.1791	21.589		19.6607		24.1448	23.9783	23.3622
BI2L1_HUMAN	1	Brain-specific angiogenesis inhibitor 1-associated protein 2-like protein 1; Short=BAI1-associated protein 2-like protein 1; AltName: Full=Insulin receptor tyrosine kinase substrate	http://www.uniprot.org/uniprot/BI2L1_HUMAN	21.6747	21.9005					17.836
BIRC3_HUMAN	1	Baculoviral IAP repeat-containing protein 3; AltName: Full=Apoptosis inhibitor 2; Short=API2; AltName: Full=C-IAP2; AltName: Full=IAP homolog C; AltName: Full=Inhibitor of apoptosis protein 1; Short=IAP-1; Short=hIAP-1; Short=hIAP1; AltName: Full=RING finger protein 49; AltName: Full=TNFR2-TRAF-signaling complex protein 1	http://www.uniprot.org/uniprot/BIRC3_HUMAN	22.0933	22.2701	21.8791	20.2858	17.6891		22.8131	23.0113			22.3973	21.4835
BOREA_HUMAN	2	Borealin; AltName: Full=Cell division cycle-associated protein 8; AltName: Full=Dasra-B; Short=hDasra-B; AltName: Full=Pluripotent embryonic stem cell-related gene 3 protein	http://www.uniprot.org/uniprot/BOREA_HUMAN	21.9681	21.654	21.8021
BROX_HUMAN	4	BRO1 domain-containing protein BROX; AltName: Full=BRO1 domain- and CAAX motif-containing protein; Flags: Precursor	http://www.uniprot.org/uniprot/BROX_HUMAN	22.5043	23.0902	23.3274	20.205		20.284	22.6063	23.2743	22.5331	22.4658	22.5389	22.2302
C1TC_HUMAN	3	C-1-tetrahydrofolate synthase, cytoplasmic; Short=C1-THF synthase; Includes: Methylenetetrahydrofolate dehydrogenase; EC=1.5.1.5; Includes: Methenyltetrahydrofolate cyclohydrolase; EC=3.5.4.9; Includes: Formyltetrahydrofolate synthetase; EC=6.3.4.3	http://www.uniprot.org/uniprot/C1TC_HUMAN	22.4808	22.4426	22.0512			19.6992				20.3341		20.4227
CAH12_HUMAN	1	Carbonic anhydrase 12; EC=4.2.1.1; AltName: Full=Carbonate dehydratase XII; AltName: Full=Carbonic anhydrase XII; Short=CA-XII; AltName: Full=Tumor antigen HOM-RCC-3.1.3; Flags: Precursor	http://www.uniprot.org/uniprot/CAH12_HUMAN										21.4998	22.5596	22.1925
CALR_HUMAN	2	Calreticulin; AltName: Full=CRP55; AltName: Full=Calregulin; AltName: Full=Endoplasmic reticulum resident protein 60; Short=ERp60; AltName: Full=HACBP; AltName: Full=grp60; Flags: Precursor	http://www.uniprot.org/uniprot/CALR_HUMAN		21.9271	21.7844		18.8818	18.5057					20.2639
CALX_HUMAN	3	Calnexin; AltName: Full=IP90; AltName: Full=Major histocompatibility complex class I antigen-binding protein p88; AltName: Full=p90; Flags: Precursor	http://www.uniprot.org/uniprot/CALX_HUMAN	20.6785	20.7639	20.621	19.6403	17.9426	19.7994
CAN2_HUMAN	1	Calpain-2 catalytic subunit; EC=3.4.22.53; AltName: Full=Calcium-activated neutral proteinase 2; Short=CANP 2; AltName: Full=Calpain M-type; AltName: Full=Calpain large polypeptide L2; AltName: Full=Calpain-2 large subunit; AltName: Full=Millimolar-calpain; Short=M-calpain; Flags: Precursor	http://www.uniprot.org/uniprot/CAN2_HUMAN	22.6166	22.0351	22.5415
CAND1_HUMAN	6	Cullin-associated NEDD8-dissociated protein 1; AltName: Full=Cullin-associated and neddylation-dissociated protein 1; AltName: Full=TBP-interacting protein of 120 kDa A; Short=TBP-interacting protein 120A; AltName: Full=p120 CAND1	http://www.uniprot.org/uniprot/CAND1_HUMAN	20.8608	21.1207	20.3968	20.9459	20.2006	20.491				20.8056	20.7997	20.972
CAP1_HUMAN	2	Adenylyl cyclase-associated protein 1; Short=CAP 1	http://www.uniprot.org/uniprot/CAP1_HUMAN	23.8038	23.8899	24.06	21.7418	20.8549	21.2755		18.7763		19.2745	17.9816
CAPZB_HUMAN	1	F-actin-capping protein subunit beta; AltName: Full=CapZ beta	http://www.uniprot.org/uniprot/CAPZB_HUMAN	22.5435	22.1958	22.2014				21.1106	22.4783	20.8344	21.717	22.2586	21.7278
CAV1_HUMAN	2	Caveolin-1	http://www.uniprot.org/uniprot/CAV1_HUMAN	24.6425	24.5176	25.0027	22.8503	21.8912	22.3738
CAZA1_HUMAN	4	F-actin-capping protein subunit alpha-1; AltName: Full=CapZ alpha-1	http://www.uniprot.org/uniprot/CAZA1_HUMAN	22.4056	22.6758	22.4905	21.6566	20.7688	21.0184	21.9385	22.2851		22.5302	22.3624	21.6656
CBR1_HUMAN	1	Carbonyl reductase [NADPH] 1; EC=1.1.1.184; AltName: Full=15-hydroxyprostaglandin dehydrogenase [NADP+]; EC=1.1.1.197; AltName: Full=NADPH-dependent carbonyl reductase 1; AltName: Full=Prostaglandin 9-ketoreductase; AltName: Full=Prostaglandin-E(2) 9-reductase; EC=1.1.1.189	http://www.uniprot.org/uniprot/CBR1_HUMAN	22.1229	21.608	21.6935
CC136_HUMAN	1	Coiled-coil domain-containing protein 136; AltName: Full=Nasopharyngeal carcinoma-associated gene 6 protein	http://www.uniprot.org/uniprot/CC136_HUMAN		26.4003	26.5143	26.048	24.9684	25.2841	23.0056	23.4553		22.8392	23.2503	23.0709
CCM2_HUMAN	1	Malcavernin; AltName: Full=Cerebral cavernous malformations 2 protein	http://www.uniprot.org/uniprot/CCM2_HUMAN			20.8381				24.3704	24.5488	23.9889	23.849	23.7851	23.7771
CD151_HUMAN	2	CD151 antigen; AltName: Full=GP27; AltName: Full=Membrane glycoprotein SFA-1; AltName: Full=Platelet-endothelial tetraspan antigen 3; Short=PETA-3; AltName: Full=Tetraspanin-24; Short=Tspan-24; AltName: CD_antigen=CD151	http://www.uniprot.org/uniprot/CD151_HUMAN	25.3542	25.2269	25.3672	25.0457	23.5685	23.4731	23.7493	23.723	24.858	20.6477	21.8208	20.2525
CD166_HUMAN	1	CD166 antigen; AltName: Full=Activated leukocyte cell adhesion molecule; AltName: CD_antigen=CD166; Flags: Precursor	http://www.uniprot.org/uniprot/CD166_HUMAN		21.7894	21.732	21.7966	21.1889	21.7279
CD2AP_HUMAN	5	CD2-associated protein; AltName: Full=Adapter protein CMS; AltName: Full=Cas ligand with multiple SH3 domains	http://www.uniprot.org/uniprot/CD2AP_HUMAN							20.6878	21.1959	20.9174	22.1819	21.9678	21.8617
CD44_HUMAN	3	CD44 antigen; AltName: Full=CDw44; AltName: Full=Epican; AltName: Full=Extracellular matrix receptor III; Short=ECMR-III; AltName: Full=GP90 lymphocyte homing/adhesion receptor; AltName: Full=HUTCH-I; AltName: Full=Heparan sulfate proteoglycan; AltName: Full=Hermes antigen; AltName: Full=Hyaluronate receptor; AltName: Full=Phagocytic glycoprotein 1; Short=PGP-1; AltName: Full=Phagocytic glycoprot…	http://www.uniprot.org/uniprot/CD44_HUMAN		24.1775	24.0135	25.717	24.5246	25.1838
CD81_HUMAN	1	CD81 antigen; AltName: Full=26 kDa cell surface protein TAPA-1; AltName: Full=Target of the antiproliferative antibody 1; AltName: Full=Tetraspanin-28; Short=Tspan-28; AltName: CD_antigen=CD81	http://www.uniprot.org/uniprot/CD81_HUMAN		25.3691	25.3144	25.7826	25.0827	25.3379	26.0702	26.5009	26.2796	24.2455	24.3938	24.3642
CD82_HUMAN	2	CD82 antigen; AltName: Full=C33 antigen; AltName: Full=IA4; AltName: Full=Inducible membrane protein R2; AltName: Full=Metastasis suppressor Kangai-1; AltName: Full=Suppressor of tumorigenicity 6 protein; AltName: Full=Tetraspanin-27; Short=Tspan-27; AltName: CD_antigen=CD82	http://www.uniprot.org/uniprot/CD82_HUMAN				23.3483	22.5484	22.8308	22.3188	22.2115	20.4411	22.2421		20.1245
CD9_HUMAN	3	CD9 antigen; AltName: Full=5H9 antigen; AltName: Full=Cell growth-inhibiting gene 2 protein; AltName: Full=Leukocyte antigen MIC3; AltName: Full=Motility-related protein; Short=MRP-1; AltName: Full=Tetraspanin-29; Short=Tspan-29; AltName: Full=p24; AltName: CD_antigen=CD9	http://www.uniprot.org/uniprot/CD9_HUMAN		25.6983	25.6399	24.2943	22.5145	23.3943	27.4818	27.3758	27.7334	25.5854	26.5703	25.7963
CDC37_HUMAN	1	Hsp90 co-chaperone Cdc37; AltName: Full=Hsp90 chaperone protein kinase-targeting subunit; AltName: Full=p50Cdc37	http://www.uniprot.org/uniprot/CDC37_HUMAN	21.1318	21.3463		21.5129	20.8382	21.5476
CDC42_HUMAN	3	Cell division control protein 42 homolog; AltName: Full=G25K GTP-binding protein; Flags: Precursor	http://www.uniprot.org/uniprot/CDC42_HUMAN	21.3909	21.0907	22.431	21.589	20.2934	21.3318		19.831	20.9721		19.9806
CDCP1_HUMAN	1	CUB domain-containing protein 1; AltName: Full=Membrane glycoprotein gp140; AltName: Full=Subtractive immunization M plus HEp3-associated 135 kDa protein; Short=SIMA135; AltName: Full=Transmembrane and associated with src kinases; AltName: CD_antigen=CD318; Flags: Precursor	http://www.uniprot.org/uniprot/CDCP1_HUMAN	23.7311	23.7877	23.6705		20.4595		20.256	20.473
CEP55_HUMAN	2	Centrosomal protein of 55 kDa; Short=Cep55; AltName: Full=Up-regulated in colon cancer 6	http://www.uniprot.org/uniprot/CEP55_HUMAN	22.5674	22.744	22.2146						18.2344	18.6434
CH60_HUMAN	1	60 kDa heat shock protein, mitochondrial; AltName: Full=60 kDa chaperonin; AltName: Full=Chaperonin 60; Short=CPN60; AltName: Full=Heat shock protein 60; Short=HSP-60; Short=Hsp60; AltName: Full=HuCHA60; AltName: Full=Mitochondrial matrix protein P1; AltName: Full=P60 lymphocyte protein; Flags: Precursor	http://www.uniprot.org/uniprot/CH60_HUMAN	21.5295	21.2445	22.4289								18.9241
CHP1_HUMAN	1	Calcium-binding protein p22; AltName: Full=Calcineurin B homolog; AltName: Full=Calcineurin homologous protein; AltName: Full=Calcium-binding protein CHP	http://www.uniprot.org/uniprot/CHP1_HUMAN		20.8521	20.6878	22.8787	21.6696	22.3627			19.4899
CI084_HUMAN	1	Uncharacterized protein C9orf84	http://www.uniprot.org/uniprot/CI084_HUMAN			20.8217	20.9717
CISY_HUMAN	1	Citrate synthase, mitochondrial; EC=2.3.3.1; Flags: Precursor	http://www.uniprot.org/uniprot/CISY_HUMAN	20.9851	19.0024	21.2299
CL035_HUMAN	1	Uncharacterized protein C12orf35	http://www.uniprot.org/uniprot/CL035_HUMAN		26.2215	26.4985	22.9947	21.72	21.4831			18.6608		19.3955	19.9666
CLCA_HUMAN	2	Clathrin light chain A; Short=Lca	http://www.uniprot.org/uniprot/CLCA_HUMAN	22.4241	22.5172	22.7375	20.8139		19.602		20.5286		22.8256	22.335	22.4506
CLD12_HUMAN	1	Claudin-12	http://www.uniprot.org/uniprot/CLD12_HUMAN	22.4819	22.6758	22.7031	21.6406	20.3772	20.9214		19.9012
CLDN1_HUMAN	1	Claudin domain-containing protein 1; AltName: Full=Membrane protein GENX-3745	http://www.uniprot.org/uniprot/CLDN1_HUMAN	22.0143	22.3994	20.9798	21.6227	20.3885	21.1323						19.0428
CLH1_HUMAN	7	Clathrin heavy chain 1; AltName: Full=Clathrin heavy chain on chromosome 17; Short=CLH-17	http://www.uniprot.org/uniprot/CLH1_HUMAN	24.5825	24.1841	24.4245	24.5529	23.6466	24.3537	23.1734	23.7263	23.0216	25.0672	24.8904	25.2782
CLIC1_HUMAN	6	Chloride intracellular channel protein 1; AltName: Full=Chloride channel ABP; AltName: Full=Nuclear chloride ion channel 27; Short=NCC27; AltName: Full=Regulatory nuclear chloride ion channel protein; Short=hRNCC	http://www.uniprot.org/uniprot/CLIC1_HUMAN	25.2601	25.505	25.4966	23.7419	22.6619	23.3129	20.2363	20.7016	20.2264	21.034	21.1709	21.0292
CLIC4_HUMAN	4	Chloride intracellular channel protein 4; AltName: Full=Intracellular chloride ion channel protein p64H1	http://www.uniprot.org/uniprot/CLIC4_HUMAN	23.0067	23.3101	23.4023	21.3222	20.3457	21.0976				19.1506	19.1262
CN37_HUMAN	4	2',3'-cyclic-nucleotide 3'-phosphodiesterase; Short=CNP; Short=CNPase; EC=3.1.4.37	http://www.uniprot.org/uniprot/CN37_HUMAN	23.5829	21.2437	22.0508	22.2464		21.2209	21.6202	21.2249	21.4909			21.231
CNN2_HUMAN	1	Calponin-2; AltName: Full=Calponin H2, smooth muscle; AltName: Full=Neutral calponin	http://www.uniprot.org/uniprot/CNN2_HUMAN	21.3018	20.8079	21.6795
COHA1_HUMAN	2	Collagen alpha-1(XVII) chain; AltName: Full=180 kDa bullous pemphigoid antigen 2; AltName: Full=Bullous pemphigoid antigen 2; Contains: 120 kDa linear IgA disease antigen; AltName: Full=120 kDa linear IgA dermatosis antigen; AltName: Full=Linear IgA disease antigen 1; Short=LAD-1; Contains: 97 kDa linear IgA disease antigen; AltName: Full=97 kDa linear IgA bullous dermatosis antigen; Short=97 kDa…	http://www.uniprot.org/uniprot/COHA1_HUMAN				22.0282	21.1814	21.6843		19.9217	21.202
COPB2_HUMAN	1	Coatomer subunit beta'; AltName: Full=Beta'-coat protein; Short=Beta'-COP; AltName: Full=p102	http://www.uniprot.org/uniprot/COPB2_HUMAN		20.3814	20.7654	20.5222	19.7218					20.8743	20.6401	21.1273
COR1B_HUMAN	2	Coronin-1B; AltName: Full=Coronin-2	http://www.uniprot.org/uniprot/COR1B_HUMAN			20.4113							20.3935	20.0412	20.3746
CPNE2_HUMAN	1	Copine-2; AltName: Full=Copine II	http://www.uniprot.org/uniprot/CPNE2_HUMAN	20.047	19.9877		19.4252			19.4694	21.0796	19.1982	21.2535		21.2706
CPNS1_HUMAN	1	Calpain small subunit 1; Short=CSS1; AltName: Full=Calcium-activated neutral proteinase small subunit; Short=CANP small subunit; AltName: Full=Calcium-dependent protease small subunit; Short=CDPS; AltName: Full=Calcium-dependent protease small subunit 1; AltName: Full=Calpain regulatory subunit	http://www.uniprot.org/uniprot/CPNS1_HUMAN	22.2323	21.8529	21.9285	20.5412				19.8002		19.0623		18.5689
CPSF5_HUMAN	2	Cleavage and polyadenylation specificity factor subunit 5; AltName: Full=Cleavage and polyadenylation specificity factor 25 kDa subunit; Short=CFIm25; Short=CPSF 25 kDa subunit; AltName: Full=Nucleoside diphosphate-linked moiety X motif 21; Short=Nudix motif 21; AltName: Full=Pre-mRNA cleavage factor Im 25 kDa subunit	http://www.uniprot.org/uniprot/CPSF5_HUMAN							20.7927	21.0832	20.1061	21.3384	20.6061	21.2889
CPSF6_HUMAN	1	Cleavage and polyadenylation specificity factor subunit 6; AltName: Full=Cleavage and polyadenylation specificity factor 68 kDa subunit; Short=CFIm68; Short=CPSF 68 kDa subunit; AltName: Full=Pre-mRNA cleavage factor Im 68 kDa subunit; AltName: Full=Protein HPBRII-4/7	http://www.uniprot.org/uniprot/CPSF6_HUMAN		18.807	19.6622					19.2289	18.5145	20.529	20.4653	20.7009
CRK_HUMAN	1	Adapter molecule crk; AltName: Full=Proto-oncogene c-Crk; AltName: Full=p38	http://www.uniprot.org/uniprot/CRK_HUMAN		21.7667	22.1386	19.6069							20.3473	19.6884
CRKL_HUMAN	1	Crk-like protein	http://www.uniprot.org/uniprot/CRKL_HUMAN		21.5791	21.4585									18.8235
CSK21_HUMAN	2	Casein kinase II subunit alpha; Short=CK II alpha; EC=2.7.11.1	http://www.uniprot.org/uniprot/CSK21_HUMAN	21.5528	21.7623	21.2515							20.3216		20.5121
CSK2B_HUMAN	2	Casein kinase II subunit beta; Short=CK II beta; AltName: Full=Phosvitin; AltName: Full=Protein G5a	http://www.uniprot.org/uniprot/CSK2B_HUMAN	22.9667	22.8629	22.8571		19.5821					18.8557	20.0065
CT026_HUMAN	1	Uncharacterized protein C20orf26	http://www.uniprot.org/uniprot/CT026_HUMAN	21.7171	22.1445	21.7498	21.7148	20.753	21.7521	19.727	20.198		20.8053	21.0612
CTNA1_HUMAN	2	Catenin alpha-1; AltName: Full=Alpha E-catenin; AltName: Full=Cadherin-associated protein; AltName: Full=Renal carcinoma antigen NY-REN-13	http://www.uniprot.org/uniprot/CTNA1_HUMAN	23.0039	22.7671	23.2995	21.3047	20.9473	22.0256	19.8716	20.9185	19.0813	22.6506	21.6074	22.3036
CTNB1_HUMAN	20	Catenin beta-1; AltName: Full=Beta-catenin	http://www.uniprot.org/uniprot/CTNB1_HUMAN	25.1985	25.2007	25.3402	22.612	21.4469	21.8314	20.1147	20.6181	19.9542	22.2064	22.4028	22.4356
CTRO_HUMAN	7	Citron Rho-interacting kinase; Short=CRIK; EC=2.7.11.1; AltName: Full=Serine/threonine-protein kinase 21	http://www.uniprot.org/uniprot/CTRO_HUMAN	21.8006	22.4094	22.2183	19.8592		19.4513						19.8679
CXAR_HUMAN	6	Coxsackievirus and adenovirus receptor; Short=CAR; Short=hCAR; AltName: Full=CVB3-binding protein; AltName: Full=Coxsackievirus B-adenovirus receptor; AltName: Full=HCVADR; Flags: Precursor	http://www.uniprot.org/uniprot/CXAR_HUMAN	23.5596	23.4264	23.5596	19.7303			20.8427	21.0864	20.5148	21.214	21.9611	21.4977
CYFP1_HUMAN	2	Cytoplasmic FMR1-interacting protein 1; AltName: Full=Specifically Rac1-associated protein 1; Short=Sra-1; AltName: Full=p140sra-1	http://www.uniprot.org/uniprot/CYFP1_HUMAN	21.0697	21.1359	20.8091		19.8203	20.0397
DBPA_HUMAN	1	DNA-binding protein A; AltName: Full=Cold shock domain-containing protein A; AltName: Full=Single-strand DNA-binding protein NF-GMB	http://www.uniprot.org/uniprot/DBPA_HUMAN										18.0952	21.0528	19.4503
DDX1_HUMAN	1	ATP-dependent RNA helicase DDX1; EC=3.6.4.13; AltName: Full=DEAD box protein 1; AltName: Full=DEAD box protein retinoblastoma; Short=DBP-RB	http://www.uniprot.org/uniprot/DDX1_HUMAN		19.7124	20.5359							19.6518	19.9309	19.4411
DDX17_HUMAN	2	Probable ATP-dependent RNA helicase DDX17; EC=3.6.4.13; AltName: Full=DEAD box protein 17; AltName: Full=DEAD box protein p72; AltName: Full=RNA-dependent helicase p72	http://www.uniprot.org/uniprot/DDX17_HUMAN		19.7641	20.1043	20.1056	19.846	20.216			17.7128	20.3284	22.2524	22.6605
DEN1C_HUMAN	1	DENN domain-containing protein 1C; AltName: Full=Connecdenn 3; AltName: Full=Protein FAM31C	http://www.uniprot.org/uniprot/DEN1C_HUMAN	25.1653	24.9369	25.2045	24.3213	22.9768	23.1701				21.479
DESM_HUMAN	1	Desmin	http://www.uniprot.org/uniprot/DESM_HUMAN		23.1412	23.0149	19.8409
DHSO_HUMAN	1	Sorbitol dehydrogenase; EC=1.1.1.14; AltName: Full=L-iditol 2-dehydrogenase	http://www.uniprot.org/uniprot/DHSO_HUMAN		21.5966	21.772	20.0516						21.1189	21.4482	21.3434
DJB13_HUMAN	1	DnaJ homolog subfamily B member 13; AltName: Full=Testis and spermatogenesis cell-related protein 6; AltName: Full=Testis spermatocyte apoptosis-related gene 6 protein; AltName: Full=Testis spermatogenesis apoptosis-related gene 3 protein; AltName: Full=Testis spermatogenesis apoptosis-related gene 6 protein	http://www.uniprot.org/uniprot/DJB13_HUMAN										25.8043	26.093	25.6171
DNJA1_HUMAN	3	DnaJ homolog subfamily A member 1; AltName: Full=DnaJ protein homolog 2; AltName: Full=HSDJ; AltName: Full=Heat shock 40 kDa protein 4; AltName: Full=Heat shock protein J2; Short=HSJ-2; AltName: Full=Human DnaJ protein 2; Short=hDj-2; Flags: Precursor	http://www.uniprot.org/uniprot/DNJA1_HUMAN		22.3757	23.2769	22.1858		20.5402	23.049	23.1132	22.9981	20.5266	20.3973	20.3316
DNJC2_HUMAN	1	DnaJ homolog subfamily C member 2; AltName: Full=M-phase phosphoprotein 11; AltName: Full=Zuotin-related factor 1	http://www.uniprot.org/uniprot/DNJC2_HUMAN		23.9346	23.8855	22.9192
DREB_HUMAN	1	Drebrin; AltName: Full=Developmentally-regulated brain protein	http://www.uniprot.org/uniprot/DREB_HUMAN		22.0629	22.2837
DX39A_HUMAN	1	ATP-dependent RNA helicase DDX39A; EC=3.6.4.13; AltName: Full=DEAD box protein 39; AltName: Full=Nuclear RNA helicase URH49	http://www.uniprot.org/uniprot/DX39A_HUMAN				21.6518	18.876	20.2399		26.7109	27.7122	26.8053	27.1627	26.4592
ECM29_HUMAN	2	Proteasome-associated protein ECM29 homolog; Short=Ecm29	http://www.uniprot.org/uniprot/ECM29_HUMAN			18.696							20.1446	18.9939	19.7086
EF1A1_HUMAN	6	Elongation factor 1-alpha 1; Short=EF-1-alpha-1; AltName: Full=Elongation factor Tu; Short=EF-Tu; AltName: Full=Eukaryotic elongation factor 1 A-1; Short=eEF1A-1; AltName: Full=Leukocyte receptor cluster member 7	http://www.uniprot.org/uniprot/EF1A1_HUMAN	26.3977	26.5211	26.8312	20.9266	23.2817	23.3512	24.4044	25.4097	25.122	24.8841	25.0559	23.1024
EF1A2_HUMAN	6	Elongation factor 1-alpha 2; Short=EF-1-alpha-2; AltName: Full=Eukaryotic elongation factor 1 A-2; Short=eEF1A-2; AltName: Full=Statin-S1	http://www.uniprot.org/uniprot/EF1A2_HUMAN	23.3527	23.0598	23.3587	22.1587	21.3598	22.4914	25.683	25.7818	24.0704	24.3519	23.8722	23.262
EF1D_HUMAN	2	Elongation factor 1-delta; Short=EF-1-delta; AltName: Full=Antigen NY-CO-4	http://www.uniprot.org/uniprot/EF1D_HUMAN	21.3515	21.4948	21.3324	19.9242	19.6142	20.1408				19.7681		21.0902
EF1G_HUMAN	6	Elongation factor 1-gamma; Short=EF-1-gamma; AltName: Full=eEF-1B gamma	http://www.uniprot.org/uniprot/EF1G_HUMAN	22.0979	21.6996	21.7781	19.7209	18.7414	18.5734				18.4185		19.0157
EFNB1_HUMAN	1	Ephrin-B1; AltName: Full=EFL-3; AltName: Full=ELK ligand; Short=ELK-L; AltName: Full=EPH-related receptor tyrosine kinase ligand 2; Short=LERK-2; Flags: Precursor	http://www.uniprot.org/uniprot/EFNB1_HUMAN				23.7825	23.0755	23.7213
EGFR_HUMAN	1	Epidermal growth factor receptor; EC=2.7.10.1; AltName: Full=Proto-oncogene c-ErbB-1; AltName: Full=Receptor tyrosine-protein kinase erbB-1; Flags: Precursor	http://www.uniprot.org/uniprot/EGFR_HUMAN	22.9563	22.9929	22.9092	20.0418	19.7657
EH1L1_HUMAN	1	EH domain-binding protein 1-like protein 1	http://www.uniprot.org/uniprot/EH1L1_HUMAN	19.7159	19.7726	20.0869
EHD3_HUMAN	1	EH domain-containing protein 3; AltName: Full=PAST homolog 3	http://www.uniprot.org/uniprot/EHD3_HUMAN	22.4648	22.8489	22.5948	22.7474	21.5269	22.3548
EHD4_HUMAN	11	EH domain-containing protein 4; AltName: Full=Hepatocellular carcinoma-associated protein 10/11; AltName: Full=PAST homolog 4	http://www.uniprot.org/uniprot/EHD4_HUMAN	22.3496	22.275	22.3279	21.7713	21.5252	21.8983	19.4656	19.9694	19.2204
EIF3B_HUMAN	1	Eukaryotic translation initiation factor 3 subunit B; Short=eIF3b; AltName: Full=Eukaryotic translation initiation factor 3 subunit 9; AltName: Full=Prt1 homolog; Short=hPrt1; AltName: Full=eIF-3-eta; AltName: Full=eIF3 p110; AltName: Full=eIF3 p116	http://www.uniprot.org/uniprot/EIF3B_HUMAN		19.5858	20.5854								19.5386
EIF3E_HUMAN	1	Eukaryotic translation initiation factor 3 subunit E; Short=eIF3e; AltName: Full=Eukaryotic translation initiation factor 3 subunit 6; AltName: Full=Viral integration site protein INT-6 homolog; AltName: Full=eIF-3 p48	http://www.uniprot.org/uniprot/EIF3E_HUMAN		20.1533								19.4355	19.4353	19.4658
EIF3M_HUMAN	1	Eukaryotic translation initiation factor 3 subunit M; Short=eIF3m; AltName: Full=Fetal lung protein B5; Short=hFL-B5; AltName: Full=PCI domain-containing protein 1	http://www.uniprot.org/uniprot/EIF3M_HUMAN		19.202	19.9285								17.9635
ENOA_HUMAN	5	Alpha-enolase; EC=4.2.1.11; AltName: Full=2-phospho-D-glycerate hydro-lyase; AltName: Full=C-myc promoter-binding protein; AltName: Full=Enolase 1; AltName: Full=MBP-1; AltName: Full=MPB-1; AltName: Full=Non-neural enolase; Short=NNE; AltName: Full=Phosphopyruvate hydratase; AltName: Full=Plasminogen-binding protein	http://www.uniprot.org/uniprot/ENOA_HUMAN	26.7364	26.7951	27.0898	25.2853	24.4555	25.4465	22.9862	23.6068	23.1332	24.749	24.5532	24.7719
ENOB_HUMAN	1	Beta-enolase; EC=4.2.1.11; AltName: Full=2-phospho-D-glycerate hydro-lyase; AltName: Full=Enolase 3; AltName: Full=Muscle-specific enolase; Short=MSE; AltName: Full=Skeletal muscle enolase	http://www.uniprot.org/uniprot/ENOB_HUMAN				23.3924	22.3619	22.2487
ENPL_HUMAN	5	Endoplasmin; AltName: Full=94 kDa glucose-regulated protein; Short=GRP-94; AltName: Full=Heat shock protein 90 kDa beta member 1; AltName: Full=Tumor rejection antigen 1; AltName: Full=gp96 homolog; Flags: Precursor	http://www.uniprot.org/uniprot/ENPL_HUMAN	24.5449	24.5568	24.1879	23.1194	22.0759	23.0808		22.5931	20.9518	23.982	23.2139	24.1277
ENPLL_HUMAN	1	Putative endoplasmin-like protein; AltName: Full=Putative heat shock protein 90 kDa beta member 2	http://www.uniprot.org/uniprot/ENPLL_HUMAN	21.327	21.0621	21.84
EPCAM_HUMAN	5	Epithelial cell adhesion molecule; Short=Ep-CAM; AltName: Full=Adenocarcinoma-associated antigen; AltName: Full=Cell surface glycoprotein Trop-1; AltName: Full=Epithelial cell surface antigen; AltName: Full=Epithelial glycoprotein; Short=EGP; AltName: Full=Epithelial glycoprotein 314; Short=EGP314; Short=hEGP314; AltName: Full=KS 1/4 antigen; AltName: Full=KSA; AltName: Full=Major gastrointestina…	http://www.uniprot.org/uniprot/EPCAM_HUMAN		26.1157	26.1699	25.4918	23.3565	24.4092	25.2741	25.4861	25.8283	24.5735	24.5934	24.5417
ESTD_HUMAN	1	S-formylglutathione hydrolase; Short=FGH; EC=3.1.2.12; AltName: Full=Esterase D	http://www.uniprot.org/uniprot/ESTD_HUMAN		21.1722	21.1699			21.3195
EZRI_HUMAN	7	Ezrin; AltName: Full=Cytovillin; AltName: Full=Villin-2; AltName: Full=p81	http://www.uniprot.org/uniprot/EZRI_HUMAN	26.2211	26.3478	26.1666	23.5687	22.9219	22.6199	20.0744	21.0272		21.9517	21.7907	22.4009
F10A1_HUMAN	4	Hsc70-interacting protein; Short=Hip; AltName: Full=Progesterone receptor-associated p48 protein; AltName: Full=Protein FAM10A1; AltName: Full=Putative tumor suppressor ST13; AltName: Full=Renal carcinoma antigen NY-REN-33; AltName: Full=Suppression of tumorigenicity 13 protein	http://www.uniprot.org/uniprot/F10A1_HUMAN	19.4755			20.8929	18.8913	20.5384	20.26	21.075	20.1948	21.4494	21.1716	21.7771
F125A_HUMAN	1	Multivesicular body subunit 12A; AltName: Full=CIN85/CD2AP family-binding protein; AltName: Full=ESCRT-I complex subunit MVB12A; AltName: Full=Protein FAM125A	http://www.uniprot.org/uniprot/F125A_HUMAN				19.9455		20.3567				21.0254	21.2107	22.2706
F125B_HUMAN	1	Multivesicular body subunit 12B; AltName: Full=ESCRT-I complex subunit MVB12B; AltName: Full=Protein FAM125B	http://www.uniprot.org/uniprot/F125B_HUMAN							20.0146	20.8609	20.4904		20.5635	20.8461
FAS_HUMAN	35	Fatty acid synthase; EC=2.3.1.85; Includes: [Acyl-carrier-protein] S-acetyltransferase; EC=2.3.1.38; Includes: [Acyl-carrier-protein] S-malonyltransferase; EC=2.3.1.39; Includes: 3-oxoacyl-[acyl-carrier-protein] synthase; EC=2.3.1.41; Includes: 3-oxoacyl-[acyl-carrier-protein] reductase; EC=1.1.1.100; Includes: 3-hydroxypalmitoyl-[acyl-carrier-protein] dehydratase; EC=4.2.1.61; Includes: Enoyl-[a…	http://www.uniprot.org/uniprot/FAS_HUMAN	23.8753	24.0751	24.1777	21.8556	21.319	21.8028	25.6823	25.9677	25.5013	24.2228	24.286	24.0322
FBP1L_HUMAN	2	Formin-binding protein 1-like; AltName: Full=Transducer of Cdc42-dependent actin assembly protein 1; Short=Toca-1	http://www.uniprot.org/uniprot/FBP1L_HUMAN							20.5909	21.5513	20.5443			19.8658
FERM2_HUMAN	1	Fermitin family homolog 2; AltName: Full=Kindlin-2; AltName: Full=Mitogen-inducible gene 2 protein; Short=MIG-2; AltName: Full=Pleckstrin homology domain-containing family C member 1; Short=PH domain-containing family C member 1	http://www.uniprot.org/uniprot/FERM2_HUMAN		22.793	22.8706				23.6713		23.9309
FIGL1_HUMAN	1	Fidgetin-like protein 1; EC=3.6.4.-	http://www.uniprot.org/uniprot/FIGL1_HUMAN	20.2314	20.7054	21.0147	18.3541				20.7216		20.0166		20.0039
FLNA_HUMAN	2	Filamin-A; Short=FLN-A; AltName: Full=Actin-binding protein 280; Short=ABP-280; AltName: Full=Alpha-filamin; AltName: Full=Endothelial actin-binding protein; AltName: Full=Filamin-1; AltName: Full=Non-muscle filamin	http://www.uniprot.org/uniprot/FLNA_HUMAN	23.3174	24.2763	24.2191	21.8773	20.3037	20.556	19.7523	20.7818		20.4574
FLNC_HUMAN	2	Filamin-C; Short=FLN-C; Short=FLNc; AltName: Full=ABP-280-like protein; AltName: Full=ABP-L; AltName: Full=Actin-binding-like protein; AltName: Full=Filamin-2; AltName: Full=Gamma-filamin	http://www.uniprot.org/uniprot/FLNC_HUMAN	22.8883	22.98	23.354
FLOT1_HUMAN	2	Flotillin-1	http://www.uniprot.org/uniprot/FLOT1_HUMAN	21.2381	21.5683	21.4865					19.1759
FLOT2_HUMAN	1	Flotillin-2; AltName: Full=Epidermal surface antigen; Short=ESA; AltName: Full=Membrane component chromosome 17 surface marker 1	http://www.uniprot.org/uniprot/FLOT2_HUMAN	20.9272	20.2911	20.6086							18.9955
FNBP2_HUMAN	1	SLIT-ROBO Rho GTPase-activating protein 2; Short=srGAP2; AltName: Full=Formin-binding protein 2; AltName: Full=Rho GTPase-activating protein 34	http://www.uniprot.org/uniprot/FNBP2_HUMAN	21.8003	21.6685	21.5176	20.7581		19.2115
FPRP_HUMAN	12	Prostaglandin F2 receptor negative regulator; AltName: Full=CD9 partner 1; Short=CD9P-1; AltName: Full=Glu-Trp-Ile EWI motif-containing protein F; Short=EWI-F; AltName: Full=Prostaglandin F2-alpha receptor regulatory protein; AltName: Full=Prostaglandin F2-alpha receptor-associated protein; AltName: CD_antigen=CD315; Flags: Precursor	http://www.uniprot.org/uniprot/FPRP_HUMAN	20.7559	21.1974	21.397	23.7457	22.9637	23.0699	20.8569	21.7997	21.4021	19.7861	21.4332	20.2833
G6PD_HUMAN	3	Glucose-6-phosphate 1-dehydrogenase; Short=G6PD; EC=1.1.1.49	http://www.uniprot.org/uniprot/G6PD_HUMAN	23.272	23.2557	23.2647
G6PI_HUMAN	10	Glucose-6-phosphate isomerase; Short=GPI; EC=5.3.1.9; AltName: Full=Autocrine motility factor; Short=AMF; AltName: Full=Neuroleukin; Short=NLK; AltName: Full=Phosphoglucose isomerase; Short=PGI; AltName: Full=Phosphohexose isomerase; Short=PHI; AltName: Full=Sperm antigen 36; Short=SA-36	http://www.uniprot.org/uniprot/G6PI_HUMAN	24.9804	25.0392	25.0785	21.8157	21.0339	21.3253			20.7109	23.2801	22.6967	22.8209
GBB1_HUMAN	4	Guanine nucleotide-binding protein G(I)/G(S)/G(T) subunit beta-1; AltName: Full=Transducin beta chain 1	http://www.uniprot.org/uniprot/GBB1_HUMAN	23.5861	24.1556	24.2883	22.668	22.3348	21.8891				21.1489	21.5431	21.3521
GBLP_HUMAN	1	Guanine nucleotide-binding protein subunit beta-2-like 1; AltName: Full=Cell proliferation-inducing gene 21 protein; AltName: Full=Guanine nucleotide-binding protein subunit beta-like protein 12.3; AltName: Full=Human lung cancer oncogene 7 protein; Short=HLC-7; AltName: Full=Receptor for activated C kinase; AltName: Full=Receptor of activated protein kinase C 1; Short=RACK1	http://www.uniprot.org/uniprot/GBLP_HUMAN	20.8459	20.843	20.3071	21.5132	20.9503	21.4173				22.1575	19.7534	22.4309
GCN1L_HUMAN	1	Translational activator GCN1; Short=HsGCN1; AltName: Full=GCN1-like protein 1	http://www.uniprot.org/uniprot/GCN1L_HUMAN	19.9975									18.8818		19.0203
GDF15_HUMAN	1	Growth/differentiation factor 15; Short=GDF-15; AltName: Full=Macrophage inhibitory cytokine 1; Short=MIC-1; AltName: Full=NSAID-activated gene 1 protein; Short=NAG-1; AltName: Full=NSAID-regulated gene 1 protein; Short=NRG-1; AltName: Full=Placental TGF-beta; AltName: Full=Placental bone morphogenetic protein; AltName: Full=Prostate differentiation factor; Flags: Precursor	http://www.uniprot.org/uniprot/GDF15_HUMAN							23.7099	23.7853	23.5345
GDIA_HUMAN	4	Rab GDP dissociation inhibitor alpha; Short=Rab GDI alpha; AltName: Full=Guanosine diphosphate dissociation inhibitor 1; Short=GDI-1; AltName: Full=Oligophrenin-2; AltName: Full=Protein XAP-4	http://www.uniprot.org/uniprot/GDIA_HUMAN	23.9759	23.3402	23.7126	23.7882	22.7965	23.4392		20.741		22.6143	22.7126	22.4032
GDIR1_HUMAN	2	Rho GDP-dissociation inhibitor 1; Short=Rho GDI 1; AltName: Full=Rho-GDI alpha	http://www.uniprot.org/uniprot/GDIR1_HUMAN	22.9526	23.2618	23.6452	22.3686	21.627	22.1716			19.1176	21.7364	21.6209	21.8782
GFPT1_HUMAN	1	Glucosamine--fructose-6-phosphate aminotransferase [isomerizing] 1; EC=2.6.1.16; AltName: Full=D-fructose-6-phosphate amidotransferase 1; AltName: Full=Glutamine:fructose 6 phosphate amidotransferase 1; Short=GFAT 1; Short=GFAT1; AltName: Full=Hexosephosphate aminotransferase 1	http://www.uniprot.org/uniprot/GFPT1_HUMAN	20.3838	20.8331	20.8301	19.8482	19.7344					20.626	18.967	20.3919
GHC1_HUMAN	1	Mitochondrial glutamate carrier 1; Short=GC-1; AltName: Full=Glutamate/H(+) symporter 1; AltName: Full=Solute carrier family 25 member 22	http://www.uniprot.org/uniprot/GHC1_HUMAN							23.9209	23.4309		23.9579	24.7137
GIPC1_HUMAN	3	PDZ domain-containing protein GIPC1; AltName: Full=GAIP C-terminus-interacting protein; AltName: Full=RGS-GAIP-interacting protein; AltName: Full=RGS19-interacting protein 1; AltName: Full=Tax interaction protein 2; Short=TIP-2	http://www.uniprot.org/uniprot/GIPC1_HUMAN	23.3518	23.5787	23.6291	21.2519		21.1188
GLOD4_HUMAN	1	Glyoxalase domain-containing protein 4	http://www.uniprot.org/uniprot/GLOD4_HUMAN				20.3858		20.7445					20.024	20.7616
GLRX3_HUMAN	1	Glutaredoxin-3; AltName: Full=PKC-interacting cousin of thioredoxin; Short=PICOT; AltName: Full=PKC-theta-interacting protein; Short=PKCq-interacting protein; AltName: Full=Thioredoxin-like protein 2	http://www.uniprot.org/uniprot/GLRX3_HUMAN	22.3925	22.4013	22.3995	19.9998	19.7496	20.8276
GNA11_HUMAN	1	Guanine nucleotide-binding protein subunit alpha-11; Short=G alpha-11; Short=G-protein subunit alpha-11; AltName: Full=Guanine nucleotide-binding protein G(y) subunit alpha	http://www.uniprot.org/uniprot/GNA11_HUMAN		24.1787	24.3593	21.9405	21.709	22.1108			20.484	20.2587	20.67	20.6208
GNA13_HUMAN	2	Guanine nucleotide-binding protein subunit alpha-13; Short=G alpha-13; Short=G-protein subunit alpha-13	http://www.uniprot.org/uniprot/GNA13_HUMAN	22.4671	22.8258	22.9236	22.4306	21.7923	22.459				20.3215		20.8575
GNAI1_HUMAN	1	Guanine nucleotide-binding protein G(i) subunit alpha-1; AltName: Full=Adenylate cyclase-inhibiting G alpha protein	http://www.uniprot.org/uniprot/GNAI1_HUMAN	21.565	21.2264	23.1601	23.3239	22.4239	21.7868						19.384
GOLP3_HUMAN	1	Golgi phosphoprotein 3; AltName: Full=Coat protein GPP34; AltName: Full=Mitochondrial DNA absence factor; Short=MIDAS	http://www.uniprot.org/uniprot/GOLP3_HUMAN			20.2703								19.4001	20.1348
GRP78_HUMAN	11	78 kDa glucose-regulated protein; Short=GRP-78; AltName: Full=Endoplasmic reticulum lumenal Ca(2+)-binding protein grp78; AltName: Full=Heat shock 70 kDa protein 5; AltName: Full=Immunoglobulin heavy chain-binding protein; Short=BiP; Flags: Precursor	http://www.uniprot.org/uniprot/GRP78_HUMAN	26.462	26.4898	26.3148	25.427	24.5449	24.8286	20.5428	22.2121	24.9298	22.7335	23.4774	22.3638
GSTP1_HUMAN	4	Glutathione S-transferase P; EC=2.5.1.18; AltName: Full=GST class-pi; AltName: Full=GSTP1-1	http://www.uniprot.org/uniprot/GSTP1_HUMAN	21.124	21.6554	20.8832	25.3973	24.5377	25.316
H2AW_HUMAN	1	Core histone macro-H2A.2; Short=Histone macroH2A2; Short=mH2A2	http://www.uniprot.org/uniprot/H2AW_HUMAN		20.7438			19.2091	19.7824						19.7602
H2AY_HUMAN	1	Core histone macro-H2A.1; Short=Histone macroH2A1; Short=mH2A1; AltName: Full=Histone H2A.y; Short=H2A/y; AltName: Full=Medulloblastoma antigen MU-MB-50.205	http://www.uniprot.org/uniprot/H2AY_HUMAN		20.1185	20.5437								20.6664
H90B2_HUMAN	3	Putative heat shock protein HSP 90-beta 2; AltName: Full=Heat shock protein 90-beta b; Short=Heat shock protein 90Bb	http://www.uniprot.org/uniprot/H90B2_HUMAN	25.4468	25.5003	25.5398	24.7104	23.2709	23.3265	21.0654	22.7103	21.9131	24.2583	24.7229	23.8275
H90B3_HUMAN	4	Putative heat shock protein HSP 90-beta-3; AltName: Full=Heat shock protein 90-beta c; Short=Heat shock protein 90Bc	http://www.uniprot.org/uniprot/H90B3_HUMAN	25.4872	25.434	25.4853	23.6684	21.9154	23.3599	20.0981	21.8981	22.2704	23.2124	23.4158	22.741
HBB_HUMAN	3	Hemoglobin subunit beta; AltName: Full=Beta-globin; AltName: Full=Hemoglobin beta chain; Contains: LVV-hemorphin-7	http://www.uniprot.org/uniprot/HBB_HUMAN	21.2851	22.2479	21.5799	28.1814	27.4935	27.9568	22.2076	23.9143	21.8756	22.805	22.3685	22.8776
HGS_HUMAN	1	Hepatocyte growth factor-regulated tyrosine kinase substrate; AltName: Full=Hrs; AltName: Full=Protein pp110	http://www.uniprot.org/uniprot/HGS_HUMAN										20.1877	20.837	21.0205
HIC2_HUMAN	1	Hypermethylated in cancer 2 protein; Short=Hic-2; AltName: Full=HIC1-related gene on chromosome 22 protein; AltName: Full=Hic-3; AltName: Full=Zinc finger and BTB domain-containing protein 30	http://www.uniprot.org/uniprot/HIC2_HUMAN		21.13		22.7958	21.1861		31.5314	32.3397	30.4592	32.431	31.7976	32.6734
HM20A_HUMAN	1	High mobility group protein 20A; AltName: Full=HMG box-containing protein 20A; AltName: Full=HMG domain-containing protein 1; AltName: Full=HMG domain-containing protein HMGX1	http://www.uniprot.org/uniprot/HM20A_HUMAN									23.404		23.9566	20.1048
HNRCL_HUMAN	2	Heterogeneous nuclear ribonucleoprotein C-like 1; Short=hnRNP C-like-1; AltName: Full=hnRNP core protein C-like 1	http://www.uniprot.org/uniprot/HNRCL_HUMAN	21.0696	20.8923	20.6259	20.1853	20.3783	19.9867					21.3689	21.5266
HNRDL_HUMAN	1	Heterogeneous nuclear ribonucleoprotein D-like; Short=hnRNP D-like; Short=hnRNP DL; AltName: Full=AU-rich element RNA-binding factor; AltName: Full=JKT41-binding protein; AltName: Full=Protein laAUF1	http://www.uniprot.org/uniprot/HNRDL_HUMAN	20.7407	20.7178		20.0831	19.2358	20.0019						20.6131
HNRH1_HUMAN	1	Heterogeneous nuclear ribonucleoprotein H; Short=hnRNP H; Contains: Heterogeneous nuclear ribonucleoprotein H, N-terminally processed	http://www.uniprot.org/uniprot/HNRH1_HUMAN		22.2594	22.6361	20.939	20.4166	21.3468	20.2579	20.7439		22.3156	22.1621	22.3097
HNRPC_HUMAN	1	Heterogeneous nuclear ribonucleoproteins C1/C2; Short=hnRNP C1/C2	http://www.uniprot.org/uniprot/HNRPC_HUMAN			21.6606					19.7689			20.7554
HNRPD_HUMAN	2	Heterogeneous nuclear ribonucleoprotein D0; Short=hnRNP D0; AltName: Full=AU-rich element RNA-binding protein 1	http://www.uniprot.org/uniprot/HNRPD_HUMAN	21.4549	21.4746		21.9245	20.8846					23.2053	23.0395	23.1122
HNRPK_HUMAN	3	Heterogeneous nuclear ribonucleoprotein K; Short=hnRNP K; AltName: Full=Transformation up-regulated nuclear protein; Short=TUNP	http://www.uniprot.org/uniprot/HNRPK_HUMAN	22.3703	22.4038	21.9169	21.2198	20.6403	21.412	20.42	20.8398	19.923	23.1162	22.7662	23.011
HNRPL_HUMAN	1	Heterogeneous nuclear ribonucleoprotein L; Short=hnRNP L	http://www.uniprot.org/uniprot/HNRPL_HUMAN		20.5372	20.8508	20.0137	20.1642	20.2141				21.1952	21.4448	21.9476
HNRPM_HUMAN	1	Heterogeneous nuclear ribonucleoprotein M; Short=hnRNP M	http://www.uniprot.org/uniprot/HNRPM_HUMAN		19.0045		20.0472		19.6086	22.0511	23.1481		22.5992	18.7795	25.083
HNRPQ_HUMAN	1	Heterogeneous nuclear ribonucleoprotein Q; Short=hnRNP Q; AltName: Full=Glycine- and tyrosine-rich RNA-binding protein; Short=GRY-RBP; AltName: Full=NS1-associated protein 1; AltName: Full=Synaptotagmin-binding, cytoplasmic RNA-interacting protein	http://www.uniprot.org/uniprot/HNRPQ_HUMAN			19.5469	21.2175	20.3662	20.5712				18.9848	20.321	19.7489
HP1B3_HUMAN	1	Heterochromatin protein 1-binding protein 3; AltName: Full=Protein HP1-BP74	http://www.uniprot.org/uniprot/HP1B3_HUMAN	23.9401	23.7556	24.0721	20.0464				21.4321	21.2388
HS71L_HUMAN	1	Heat shock 70 kDa protein 1-like; Short=Heat shock 70 kDa protein 1L; AltName: Full=Heat shock 70 kDa protein 1-Hom; Short=HSP70-Hom	http://www.uniprot.org/uniprot/HS71L_HUMAN	25.1233	24.9149	24.8856	23.9018	22.525	22.1506	23.5333	24.3357	24.6836	22.518	23.0482	22.0011
HS74L_HUMAN	1	Heat shock 70 kDa protein 4L; AltName: Full=Heat shock 70-related protein APG-1; AltName: Full=Osmotic stress protein 94	http://www.uniprot.org/uniprot/HS74L_HUMAN					20.0453	20.7443				19.5758
HS905_HUMAN	1	Putative heat shock protein HSP 90-alpha A5; AltName: Full=Heat shock protein 90-alpha E; Short=Heat shock protein 90Ae	http://www.uniprot.org/uniprot/HS905_HUMAN	23.9624	24.2024	24.1822						20.4364		21.9607
HS90B_HUMAN	3	Heat shock protein HSP 90-beta; Short=HSP 90; AltName: Full=Heat shock 84 kDa; Short=HSP 84; Short=HSP84	http://www.uniprot.org/uniprot/HS90B_HUMAN	23.7534	24.1043	24.625	22.7436	21.74	21.516		19.0542	20.6793	21.1145	22.2201	22.4069
HSP72_HUMAN	2	Heat shock-related 70 kDa protein 2; Short=Heat shock 70 kDa protein 2	http://www.uniprot.org/uniprot/HSP72_HUMAN	24.6196		25.1927	22.6244	21.5739	21.1118	23.0671	23.2374	24.1078	21.9338		21.3381
HSP74_HUMAN	3	Heat shock 70 kDa protein 4; AltName: Full=HSP70RY; AltName: Full=Heat shock 70-related protein APG-2	http://www.uniprot.org/uniprot/HSP74_HUMAN	22.337	22.1695	22.2686	21.1023	20.6129	21.2387				20.5787		19.9502
HSP7C_HUMAN	4	Heat shock cognate 71 kDa protein; AltName: Full=Heat shock 70 kDa protein 8	http://www.uniprot.org/uniprot/HSP7C_HUMAN	24.3727	24.747	24.42	24.6178	23.2308	23.4552	24.1494	25.2503	23.8648	23.933	23.4353	24.0843
HSPB1_HUMAN	9	Heat shock protein beta-1; Short=HspB1; AltName: Full=28 kDa heat shock protein; AltName: Full=Estrogen-regulated 24 kDa protein; AltName: Full=Heat shock 27 kDa protein; Short=HSP 27; AltName: Full=Stress-responsive protein 27; Short=SRP27	http://www.uniprot.org/uniprot/HSPB1_HUMAN	21.734	21.0478	21.9687	24.1724	23.2518	23.864	20.8433	20.7437	20.1802
HYOU1_HUMAN	1	Hypoxia up-regulated protein 1; AltName: Full=150 kDa oxygen-regulated protein; Short=ORP-150; AltName: Full=170 kDa glucose-regulated protein; Short=GRP-170; Flags: Precursor	http://www.uniprot.org/uniprot/HYOU1_HUMAN				20.6762	19.3477	20.2661
ICAM1_HUMAN	1	Intercellular adhesion molecule 1; Short=ICAM-1; AltName: Full=Major group rhinovirus receptor; AltName: CD_antigen=CD54; Flags: Precursor	http://www.uniprot.org/uniprot/ICAM1_HUMAN	24.0958	24.5324	24.1608
IF4A1_HUMAN	1	Eukaryotic initiation factor 4A-I; Short=eIF-4A-I; Short=eIF4A-I; EC=3.6.4.13; AltName: Full=ATP-dependent RNA helicase eIF4A-1	http://www.uniprot.org/uniprot/IF4A1_HUMAN		21.1766	21.5165								21.0574	20.6197
IF4B_HUMAN	1	Eukaryotic translation initiation factor 4B; Short=eIF-4B	http://www.uniprot.org/uniprot/IF4B_HUMAN	20.9215	20.6305	21.122								19.4221	19.4179
IF4H_HUMAN	1	Eukaryotic translation initiation factor 4H; Short=eIF-4H; AltName: Full=Williams-Beuren syndrome chromosomal region 1 protein	http://www.uniprot.org/uniprot/IF4H_HUMAN		21.8645	22.1173						19.9266	21.1672	21.3139	20.4961
IF5_HUMAN	1	Eukaryotic translation initiation factor 5; Short=eIF-5	http://www.uniprot.org/uniprot/IF5_HUMAN	21.9899	22.1982	21.7127								19.2923
IF5A1_HUMAN	2	Eukaryotic translation initiation factor 5A-1; Short=eIF-5A-1; Short=eIF-5A1; AltName: Full=Eukaryotic initiation factor 5A isoform 1; Short=eIF-5A; AltName: Full=Rev-binding factor; AltName: Full=eIF-4D	http://www.uniprot.org/uniprot/IF5A1_HUMAN	21.8009	22.5161	22.8658								21.2884	19.8432
IGHG1_HUMAN	1	Ig gamma-1 chain C region	http://www.uniprot.org/uniprot/IGHG1_HUMAN	22.2388	22.2275	22.1841	20.768	19.9382					20.5364	20.5904	20.6601
IGS11_HUMAN	1	Immunoglobulin superfamily member 11; Short=IgSF11; AltName: Full=Brain and testis-specific immunoglobulin superfamily protein; Short=Bt-IGSF; AltName: Full=V-set and immunoglobulin domain-containing protein 3; Flags: Precursor	http://www.uniprot.org/uniprot/IGS11_HUMAN							25.1551	25.4554	26.4151	21.8532		21.2563
IGSF1_HUMAN	2	Immunoglobulin superfamily member 1; Short=IgSF1; AltName: Full=Immunoglobulin-like domain-containing protein 1; AltName: Full=Inhibin-binding protein; Short=InhBP; AltName: Full=Pituitary gland-specific factor 2; AltName: Full=p120; Flags: Precursor	http://www.uniprot.org/uniprot/IGSF1_HUMAN				24.6248	24.0597	24.7129
IGSF8_HUMAN	2	Immunoglobulin superfamily member 8; Short=IgSF8; AltName: Full=CD81 partner 3; AltName: Full=Glu-Trp-Ile EWI motif-containing protein 2; Short=EWI-2; AltName: Full=Keratinocytes-associated transmembrane protein 4; Short=KCT-4; AltName: Full=LIR-D1; AltName: CD_antigen=CD316; Flags: Precursor	http://www.uniprot.org/uniprot/IGSF8_HUMAN	21.516	21.1115	21.3906				23.1857	23.8149	23.6609
IMA2_HUMAN	1	Importin subunit alpha-2; AltName: Full=Karyopherin subunit alpha-2; AltName: Full=RAG cohort protein 1; AltName: Full=SRP1-alpha	http://www.uniprot.org/uniprot/IMA2_HUMAN	22.4597	22.6303	21.8818
IMB1_HUMAN	8	Importin subunit beta-1; AltName: Full=Importin-90; AltName: Full=Karyopherin subunit beta-1; AltName: Full=Nuclear factor p97; AltName: Full=Pore targeting complex 97 kDa subunit; Short=PTAC97	http://www.uniprot.org/uniprot/IMB1_HUMAN	24.2857	24.3627	24.2303	21.2747	20.9793	21.2709	18.9336	19.7062	18.8399	22.2334	21.9667	22.2296
INCE_HUMAN	1	Inner centromere protein	http://www.uniprot.org/uniprot/INCE_HUMAN	21.8957	21.913	21.7065
IPYR_HUMAN	1	Inorganic pyrophosphatase; EC=3.6.1.1; AltName: Full=Pyrophosphate phospho-hydrolase; Short=PPase	http://www.uniprot.org/uniprot/IPYR_HUMAN	21.857		21.5347	20.1665
IQGA1_HUMAN	43	Ras GTPase-activating-like protein IQGAP1; AltName: Full=p195	http://www.uniprot.org/uniprot/IQGA1_HUMAN	25.2511	25.26	25.2421	20.5233	20.3757	20.8094	20.5315	20.266	19.5506	20.852	20.908	20.7909
IST1_HUMAN	3	IST1 homolog; Short=hIST1; AltName: Full=Putative MAPK-activating protein PM28	http://www.uniprot.org/uniprot/IST1_HUMAN		22.1971	22.6199	19.7765		19.9524		18.993
ITA6_HUMAN	16	Integrin alpha-6; AltName: Full=CD49 antigen-like family member F; AltName: Full=VLA-6; AltName: CD_antigen=CD49f; Contains: Integrin alpha-6 heavy chain; Contains: Integrin alpha-6 light chain; Flags: Precursor	http://www.uniprot.org/uniprot/ITA6_HUMAN	22.8278	22.9885	22.942	25.971	24.9442	25.3689	20.6158	20.7733	20.3633	20.6171	20.7597	20.7515
ITA8_HUMAN	1	Integrin alpha-8; Contains: Integrin alpha-8 heavy chain; Contains: Integrin alpha-8 light chain; Flags: Precursor	http://www.uniprot.org/uniprot/ITA8_HUMAN				22.7494	21.7919	22.9381
JAM1_HUMAN	5	Junctional adhesion molecule A; Short=JAM-A; AltName: Full=Junctional adhesion molecule 1; Short=JAM-1; AltName: Full=Platelet F11 receptor; AltName: Full=Platelet adhesion molecule 1; Short=PAM-1; AltName: CD_antigen=CD321; Flags: Precursor	http://www.uniprot.org/uniprot/JAM1_HUMAN	21.0666	21.667	21.74	21.6621	21.3398	21.5298	19.5787	20.9261	19.2819	19.8463	18.5731	19.6015
K1C10_HUMAN	3	Keratin, type I cytoskeletal 10; AltName: Full=Cytokeratin-10; Short=CK-10; AltName: Full=Keratin-10; Short=K10	http://www.uniprot.org/uniprot/K1C10_HUMAN	25.3393	25.8074	23.5092	25.137	24.245	23.9329	23.2638	23.7766	23.9214	24.1005	24.8176	23.8714
K1C18_HUMAN	4	Keratin, type I cytoskeletal 18; AltName: Full=Cell proliferation-inducing gene 46 protein; AltName: Full=Cytokeratin-18; Short=CK-18; AltName: Full=Keratin-18; Short=K18	http://www.uniprot.org/uniprot/K1C18_HUMAN	24.2997	24.3237	24.3497	19.5561							20.2882
K1C9_HUMAN	15	Keratin, type I cytoskeletal 9; AltName: Full=Cytokeratin-9; Short=CK-9; AltName: Full=Keratin-9; Short=K9	http://www.uniprot.org/uniprot/K1C9_HUMAN	23.3489	23.1155	23.4182	24.0613	23.2994	23.5242	21.5005	22.1159	21.6417	22.9155	22.7691	23.1832
K22E_HUMAN	3	Keratin, type II cytoskeletal 2 epidermal; AltName: Full=Cytokeratin-2e; Short=CK-2e; AltName: Full=Epithelial keratin-2e; AltName: Full=Keratin-2 epidermis; AltName: Full=Keratin-2e; Short=K2e; AltName: Full=Type-II keratin Kb2	http://www.uniprot.org/uniprot/K22E_HUMAN	23.4318	23.6963	24.0229	24.325	23.2267	24.4225	22.1005	22.735	21.3932	22.6246	21.573	24.616
K2C5_HUMAN	3	Keratin, type II cytoskeletal 5; AltName: Full=58 kDa cytokeratin; AltName: Full=Cytokeratin-5; Short=CK-5; AltName: Full=Keratin-5; Short=K5; AltName: Full=Type-II keratin Kb5	http://www.uniprot.org/uniprot/K2C5_HUMAN			19.3163	21.8585	21.0975	21.3504				21.7969		21.511
KAD1_HUMAN	1	Adenylate kinase isoenzyme 1; Short=AK 1; EC=2.7.4.3; AltName: Full=ATP-AMP transphosphorylase 1; AltName: Full=Myokinase	http://www.uniprot.org/uniprot/KAD1_HUMAN		21.3573	21.6259		20.3887	19.61			18.5677	19.7894	19.9086	19.9704
KCRS_HUMAN	1	Creatine kinase S-type, mitochondrial; EC=2.7.3.2; AltName: Full=Basic-type mitochondrial creatine kinase; Short=Mib-CK; AltName: Full=Sarcomeric mitochondrial creatine kinase; Short=S-MtCK; Flags: Precursor	http://www.uniprot.org/uniprot/KCRS_HUMAN				19.1095	18.351						19.8815	18.7917
KCRU_HUMAN	1	Creatine kinase U-type, mitochondrial; EC=2.7.3.2; AltName: Full=Acidic-type mitochondrial creatine kinase; Short=Mia-CK; AltName: Full=Ubiquitous mitochondrial creatine kinase; Short=U-MtCK; Flags: Precursor	http://www.uniprot.org/uniprot/KCRU_HUMAN				20.7202	21.015	20.8594			18.8464	20.6528	20.3146
KCY_HUMAN	1	UMP-CMP kinase; EC=2.7.4.14; AltName: Full=Cytidine monophosphate kinase; AltName: Full=Cytidylate kinase; AltName: Full=Deoxycytidylate kinase; AltName: Full=Uridine monophosphate kinase; AltName: Full=Uridine monophosphate/cytidine monophosphate kinase; Short=UMP/CMP kinase; Short=UMP/CMPK	http://www.uniprot.org/uniprot/KCY_HUMAN	20.3751	20.6723	20.6549						20.8067			18.5769
KIF23_HUMAN	18	Kinesin-like protein KIF23; AltName: Full=Kinesin-like protein 5; AltName: Full=Mitotic kinesin-like protein 1	http://www.uniprot.org/uniprot/KIF23_HUMAN	26.2365	26.4596	26.5148	21.5725	20.5949	21.2789	23.0279	25.3731	25.4383	23.7471	21.5413	22.3047
KLD10_HUMAN	1	Kelch domain-containing protein 10	http://www.uniprot.org/uniprot/KLD10_HUMAN							26.1673	26.2141	26.6706
KPYM_HUMAN	7	Pyruvate kinase isozymes M1/M2; EC=2.7.1.40; AltName: Full=Cytosolic thyroid hormone-binding protein; Short=CTHBP; AltName: Full=Opa-interacting protein 3; Short=OIP-3; AltName: Full=Pyruvate kinase 2/3; AltName: Full=Pyruvate kinase muscle isozyme; AltName: Full=Thyroid hormone-binding protein 1; Short=THBP1; AltName: Full=Tumor M2-PK; AltName: Full=p58	http://www.uniprot.org/uniprot/KPYM_HUMAN	25.2655	25.757	25.74	24.9456	24.1725	24.2225	21.5415	22.2799	20.8925	23.5583	23.0969	23.55
LA_HUMAN	1	Lupus La protein; AltName: Full=La autoantigen; AltName: Full=La ribonucleoprotein; AltName: Full=Sjoegren syndrome type B antigen; Short=SS-B	http://www.uniprot.org/uniprot/LA_HUMAN										20.3967	20.5031	20.264
LAMP1_HUMAN	1	Lysosome-associated membrane glycoprotein 1; Short=LAMP-1; Short=Lysosome-associated membrane protein 1; AltName: Full=CD107 antigen-like family member A; AltName: CD_antigen=CD107a; Flags: Precursor	http://www.uniprot.org/uniprot/LAMP1_HUMAN	21.4954	21.5501	21.2745				18.7227
LAMP2_HUMAN	1	Lysosome-associated membrane glycoprotein 2; Short=LAMP-2; Short=Lysosome-associated membrane protein 2; AltName: Full=CD107 antigen-like family member B; AltName: CD_antigen=CD107b; Flags: Precursor	http://www.uniprot.org/uniprot/LAMP2_HUMAN		21.2821	19.5717	20.1944		20.8168				20.0446		19.82
LASP1_HUMAN	1	LIM and SH3 domain protein 1; Short=LASP-1; AltName: Full=Metastatic lymph node gene 50 protein; Short=MLN 50	http://www.uniprot.org/uniprot/LASP1_HUMAN	22.4539	22.288	22.7751	19.8404	18.7888	19.362
LAT1_HUMAN	5	Large neutral amino acids transporter small subunit 1; AltName: Full=4F2 light chain; Short=4F2 LC; Short=4F2LC; AltName: Full=CD98 light chain; AltName: Full=Integral membrane protein E16; AltName: Full=L-type amino acid transporter 1; Short=hLAT1; AltName: Full=Solute carrier family 7 member 5; AltName: Full=y+ system cationic amino acid transporter	http://www.uniprot.org/uniprot/LAT1_HUMAN	24.5087	25.2668	25.7589	27.0839	25.6624	26.552		22.5154			22.828	23.3517
LAT1N_HUMAN	1	Putative L-type amino acid transporter 1-like protein MLAS; AltName: Full=hLAT1 3-transmembrane protein MLAS; Short=hLAT1 3TM MLAS	http://www.uniprot.org/uniprot/LAT1N_HUMAN	20.6527	20.2329	20.6661	23.6121	21.9426	23.0679
LG3BP_HUMAN	3	Galectin-3-binding protein; AltName: Full=Basement membrane autoantigen p105; AltName: Full=Lectin galactoside-binding soluble 3-binding protein; AltName: Full=Mac-2-binding protein; Short=MAC2BP; Short=Mac-2 BP; AltName: Full=Tumor-associated antigen 90K; Flags: Precursor	http://www.uniprot.org/uniprot/LG3BP_HUMAN				23.2728	22.2958	23.0508
LGUL_HUMAN	4	Lactoylglutathione lyase; EC=4.4.1.5; AltName: Full=Aldoketomutase; AltName: Full=Glyoxalase I; Short=Glx I; AltName: Full=Ketone-aldehyde mutase; AltName: Full=Methylglyoxalase; AltName: Full=S-D-lactoylglutathione methylglyoxal lyase	http://www.uniprot.org/uniprot/LGUL_HUMAN	24.1421	24.1762	24.2258	22.5172	21.2112	22.3157	22.269	21.4975	22.6159	23.1206	23.3768	23.0132
LOXH1_HUMAN	1	Lipoxygenase homology domain-containing protein 1	http://www.uniprot.org/uniprot/LOXH1_HUMAN		23.6743		22.5593	21.2137	21.8669					21.3631	20.5829
LRRC1_HUMAN	1	Leucine-rich repeat-containing protein 1; AltName: Full=LANO adapter protein; AltName: Full=LAP and no PDZ protein	http://www.uniprot.org/uniprot/LRRC1_HUMAN	22.1911	22.5037	22.2842	20.6964	20.2658	20.044				20.217
LSR_HUMAN	2	Lipolysis-stimulated lipoprotein receptor	http://www.uniprot.org/uniprot/LSR_HUMAN	22.9641	22.6508	23.0252	22.6572	21.6229	22.4853	20.5968	21.0218		20.6822		19.9077
LYPA1_HUMAN	1	Acyl-protein thioesterase 1; Short=APT-1; Short=hAPT1; EC=3.1.2.-; AltName: Full=Lysophospholipase 1; AltName: Full=Lysophospholipase I; Short=LPL-I; Short=LysoPLA I	http://www.uniprot.org/uniprot/LYPA1_HUMAN										20.4343	20.4464	20.9609
MATR3_HUMAN	2	Matrin-3	http://www.uniprot.org/uniprot/MATR3_HUMAN				19.9762	19.0835	19.79				21.5044	21.231	21.5905
MBNL1_HUMAN	1	Muscleblind-like protein 1; AltName: Full=Triplet-expansion RNA-binding protein	http://www.uniprot.org/uniprot/MBNL1_HUMAN		19.9424	19.9739	19.3212								19.0816
MCCB_HUMAN	1	Methylcrotonoyl-CoA carboxylase beta chain, mitochondrial; Short=MCCase subunit beta; EC=6.4.1.4; AltName: Full=3-methylcrotonyl-CoA carboxylase 2; AltName: Full=3-methylcrotonyl-CoA carboxylase non-biotin-containing subunit; AltName: Full=3-methylcrotonyl-CoA:carbon dioxide ligase subunit beta; Flags: Precursor	http://www.uniprot.org/uniprot/MCCB_HUMAN							22.0501	22.685	21.7261
MDHC_HUMAN	1	Malate dehydrogenase, cytoplasmic; EC=1.1.1.37; AltName: Full=Cytosolic malate dehydrogenase	http://www.uniprot.org/uniprot/MDHC_HUMAN	22.7577	22.9578	22.7418	21.1441	20.6326	21.0629				21.259	21.0204	21.5327
MDHM_HUMAN	2	Malate dehydrogenase, mitochondrial; EC=1.1.1.37; Flags: Precursor	http://www.uniprot.org/uniprot/MDHM_HUMAN	21.8108	21.526	21.914	19.2133		20.2647
MFGM_HUMAN	7	Lactadherin; AltName: Full=Breast epithelial antigen BA46; AltName: Full=HMFG; AltName: Full=MFGM; AltName: Full=Milk fat globule-EGF factor 8; Short=MFG-E8; AltName: Full=SED1; Contains: Lactadherin short form; Contains: Medin; Flags: Precursor	http://www.uniprot.org/uniprot/MFGM_HUMAN	24.4854	24.8571	25.0375	25.3265	24.5112	25.0421	22.3734	23.3825	22.5559
MICA3_HUMAN	1	Protein MICAL-3	http://www.uniprot.org/uniprot/MICA3_HUMAN	22.3278	22.7637	22.5446
MKRN1_HUMAN	1	E3 ubiquitin-protein ligase makorin-1; EC=6.3.2.-; AltName: Full=RING finger protein 61	http://www.uniprot.org/uniprot/MKRN1_HUMAN							22.8278	23.546	23.2412	21.5576	21.6279	21.4266
ML12A_HUMAN	1	Myosin regulatory light chain 12A; AltName: Full=MLC-2B; AltName: Full=Myosin RLC; AltName: Full=Myosin regulatory light chain 2, nonsarcomeric; AltName: Full=Myosin regulatory light chain MRLC3	http://www.uniprot.org/uniprot/ML12A_HUMAN	24.9885	24.5908	24.4787	21.6093	20.6382	20.7724		19.9545		20.7155	21.638	21.2626
MOT4_HUMAN	3	Monocarboxylate transporter 4; Short=MCT 4; AltName: Full=Monocarboxylate transporter 3; Short=MCT 3; AltName: Full=Solute carrier family 16 member 3	http://www.uniprot.org/uniprot/MOT4_HUMAN	23.2194	23.5434	23.7029	22.4299	22.512	22.6295
MPZL1_HUMAN	2	Myelin protein zero-like protein 1; AltName: Full=Protein zero-related; Flags: Precursor	http://www.uniprot.org/uniprot/MPZL1_HUMAN	22.341	22.541	22.3229	20.8501	21.3626	21.6033	20.8313	21.9024	20.4352
MTAP_HUMAN	1	S-methyl-5'-thioadenosine phosphorylase; EC=2.4.2.28; AltName: Full=5'-methylthioadenosine phosphorylase; Short=MTA phosphorylase; Short=MTAPase	http://www.uniprot.org/uniprot/MTAP_HUMAN			21.0407	20.977		20.8654
MVP_HUMAN	1	Major vault protein; Short=MVP; AltName: Full=Lung resistance-related protein	http://www.uniprot.org/uniprot/MVP_HUMAN				21.2566	20.5433	21.2609
NAMPT_HUMAN	2	Nicotinamide phosphoribosyltransferase; Short=NAmPRTase; Short=Nampt; EC=2.4.2.12; AltName: Full=Pre-B-cell colony-enhancing factor 1; Short=Pre-B cell-enhancing factor; AltName: Full=Visfatin	http://www.uniprot.org/uniprot/NAMPT_HUMAN	22.0027	22.5173	22.5489
NB5R5_HUMAN	1	NADH-cytochrome b5 reductase-like; EC=1.6.2.2	http://www.uniprot.org/uniprot/NB5R5_HUMAN				23.9914	22.6842	23.0567						19.1802
NDK8_HUMAN	5	Putative nucleoside diphosphate kinase; Short=NDK; Short=NDP kinase; EC=2.7.4.6	http://www.uniprot.org/uniprot/NDK8_HUMAN	23.4754	23.5362	23.6438	22.1628	20.5971				20.1672	20.4978	21.3852	20.5418
NDKA_HUMAN	3	Nucleoside diphosphate kinase A; Short=NDK A; Short=NDP kinase A; EC=2.7.4.6; AltName: Full=Granzyme A-activated DNase; Short=GAAD; AltName: Full=Metastasis inhibition factor nm23; AltName: Full=Tumor metastatic process-associated protein; AltName: Full=nm23-H1	http://www.uniprot.org/uniprot/NDKA_HUMAN	24.2143	24.3961	25.0937								22.1168
NDKB_HUMAN	1	Nucleoside diphosphate kinase B; Short=NDK B; Short=NDP kinase B; EC=2.7.4.6; AltName: Full=C-myc purine-binding transcription factor PUF; AltName: Full=Histidine protein kinase NDKB; EC=2.7.13.3; AltName: Full=nm23-H2	http://www.uniprot.org/uniprot/NDKB_HUMAN	24.9526	25.0495	24.6152	21.9375	21.2002	22.0165	19.5924	20.2849			20.5688	20.541
NEU2_HUMAN	1	Vasopressin-neurophysin 2-copeptin; AltName: Full=AVP-NPII; Contains: Arg-vasopressin; Contains: Neurophysin 2; AltName: Full=Neurophysin-II; Contains: Copeptin; Flags: Precursor	http://www.uniprot.org/uniprot/NEU2_HUMAN	23.6909			24.7927		23.6441
NHRF1_HUMAN	1	Na(+)/H(+) exchange regulatory cofactor NHE-RF1; Short=NHERF-1; AltName: Full=Ezrin-radixin-moesin-binding phosphoprotein 50; Short=EBP50; AltName: Full=Regulatory cofactor of Na(+)/H(+) exchanger; AltName: Full=Sodium-hydrogen exchanger regulatory factor 1; AltName: Full=Solute carrier family 9 isoform A3 regulatory factor 1	http://www.uniprot.org/uniprot/NHRF1_HUMAN	23.0702	23.3255	23.3503	20.189	20.032	20.1942	20.2339	20.3464	20.2111	19.7871
NICA_HUMAN	2	Nicastrin; Flags: Precursor	http://www.uniprot.org/uniprot/NICA_HUMAN		23.2577	23.024	20.7296	20.4052	20.975		19.5896
NKTR_HUMAN	1	NK-tumor recognition protein; Short=NK-TR protein; AltName: Full=Natural-killer cells cyclophilin-related protein	http://www.uniprot.org/uniprot/NKTR_HUMAN							22.0733	21.6598	22.0173			21.7773
NMT1_HUMAN	1	Glycylpeptide N-tetradecanoyltransferase 1; EC=2.3.1.97; AltName: Full=Myristoyl-CoA:protein N-myristoyltransferase 1; Short=NMT 1; Short=Type I N-myristoyltransferase; AltName: Full=Peptide N-myristoyltransferase 1	http://www.uniprot.org/uniprot/NMT1_HUMAN		20.4862		19.2153						20.0187
NP1L1_HUMAN	1	Nucleosome assembly protein 1-like 1; AltName: Full=NAP-1-related protein; Short=hNRP; Flags: Precursor	http://www.uniprot.org/uniprot/NP1L1_HUMAN	21.803	22.1138	21.4035
NPM_HUMAN	4	Nucleophosmin; Short=NPM; AltName: Full=Nucleolar phosphoprotein B23; AltName: Full=Nucleolar protein NO38; AltName: Full=Numatrin	http://www.uniprot.org/uniprot/NPM_HUMAN	22.2957	21.4392	22.6764	22.5312	21.8743	22.6563				23.0837	22.5993	22.8095
NPTN_HUMAN	1	Neuroplastin; AltName: Full=Stromal cell-derived receptor 1; Short=SDR-1; Flags: Precursor	http://www.uniprot.org/uniprot/NPTN_HUMAN	22.7634	22.59	22.579
NQO1_HUMAN	4	NAD(P)H dehydrogenase [quinone] 1; EC=1.6.5.2; AltName: Full=Azoreductase; AltName: Full=DT-diaphorase; Short=DTD; AltName: Full=Menadione reductase; AltName: Full=NAD(P)H:quinone oxidoreductase 1; AltName: Full=Phylloquinone reductase; AltName: Full=Quinone reductase 1; Short=QR1	http://www.uniprot.org/uniprot/NQO1_HUMAN	23.7849	23.9604	24.222	19.8537	20.9246	17.8028	19.7981	19.7404	21.2837	20.8761		20.5374
OCLN_HUMAN	5	Occludin	http://www.uniprot.org/uniprot/OCLN_HUMAN	21.566	21.4479	21.4479	19.9486	18.8464	19.2311	19.0841	18.932		20.2492	20.4356	20.0114
PA2G4_HUMAN	1	Proliferation-associated protein 2G4; AltName: Full=Cell cycle protein p38-2G4 homolog; Short=hG4-1; AltName: Full=ErbB3-binding protein 1	http://www.uniprot.org/uniprot/PA2G4_HUMAN	20.2989	20.2505		19.8375						20.6052	19.5164
PAB4L_HUMAN	1	Polyadenylate-binding protein 4-like; Short=PABP-4-like; Short=Poly(A)-binding protein 4-like	http://www.uniprot.org/uniprot/PAB4L_HUMAN							21.9236	23.0535	23.6639	22.4162	22.9389	22.0762
PABP1_HUMAN	19	Polyadenylate-binding protein 1; Short=PABP-1; Short=Poly(A)-binding protein 1	http://www.uniprot.org/uniprot/PABP1_HUMAN	20.7177	20.8296	20.3266	17.9583			23.2145	23.8553	23.4835	23.7426	24.0729	23.7884
PABP4_HUMAN	1	Polyadenylate-binding protein 4; Short=PABP-4; Short=Poly(A)-binding protein 4; AltName: Full=Activated-platelet protein 1; Short=APP-1; AltName: Full=Inducible poly(A)-binding protein; Short=iPABP	http://www.uniprot.org/uniprot/PABP4_HUMAN					19.411	20.4231	21.7973	22.333		21.3865		21.4991
PAIRB_HUMAN	2	Plasminogen activator inhibitor 1 RNA-binding protein; AltName: Full=PAI1 RNA-binding protein 1; Short=PAI-RBP1; AltName: Full=SERPINE1 mRNA-binding protein 1	http://www.uniprot.org/uniprot/PAIRB_HUMAN	21.4175	21.4021			19.4065					20.7602		21.7683
PAL4A_HUMAN	2	Peptidylprolyl cis-trans isomerase A-like 4A/B/C; Short=PPIase A-like 4A; EC=5.2.1.8; AltName: Full=Chromosome 1-amplified sequence 2; Short=COAS-2; AltName: Full=Cyclophilin homolog overexpressed in liver cancer	http://www.uniprot.org/uniprot/PAL4A_HUMAN	20.7878	24.9636	25.0364	25.3753	23.0038	23.1999	22.179	23.1215	22.3743	23.9488	24.7487	24.2203
PARK7_HUMAN	3	Protein DJ-1; EC=3.4.-.-; AltName: Full=Oncogene DJ1; AltName: Full=Parkinson disease protein 7; Flags: Precursor	http://www.uniprot.org/uniprot/PARK7_HUMAN	21.0646	21.7602	21.9584	22.4095	21.9187	22.1643	19.4692	19.9078	20.0067	22.156	22.2587	22.4456
PDC10_HUMAN	1	Programmed cell death protein 10; AltName: Full=Cerebral cavernous malformations 3 protein; AltName: Full=TF-1 cell apoptosis-related protein 15	http://www.uniprot.org/uniprot/PDC10_HUMAN		22.8498	22.9288	21.3464	20.6984	21.2017				20.0722		19.9697
PDC6I_HUMAN	29	Programmed cell death 6-interacting protein; Short=PDCD6-interacting protein; AltName: Full=ALG-2-interacting protein 1; AltName: Full=Hp95	http://www.uniprot.org/uniprot/PDC6I_HUMAN	23.7217	23.6913	23.7554	22.6205	21.7056	21.9283	24.9942	25.6972	25.3894	25.665	25.5631	25.788
PDCD4_HUMAN	2	Programmed cell death protein 4; AltName: Full=Neoplastic transformation inhibitor protein; AltName: Full=Nuclear antigen H731-like; AltName: Full=Protein 197/15a	http://www.uniprot.org/uniprot/PDCD4_HUMAN										21.5215	21.2232	21.3153
PDIA1_HUMAN	2	Protein disulfide-isomerase; Short=PDI; EC=5.3.4.1; AltName: Full=Cellular thyroid hormone-binding protein; AltName: Full=Prolyl 4-hydroxylase subunit beta; AltName: Full=p55; Flags: Precursor	http://www.uniprot.org/uniprot/PDIA1_HUMAN	22.0418	22.2192	22.3247				20.4319	19.99		21.9281	19.2657
PDIA3_HUMAN	3	Protein disulfide-isomerase A3; EC=5.3.4.1; AltName: Full=58 kDa glucose-regulated protein; AltName: Full=58 kDa microsomal protein; Short=p58; AltName: Full=Disulfide isomerase ER-60; AltName: Full=Endoplasmic reticulum resident protein 57; Short=ER protein 57; Short=ERp57; AltName: Full=Endoplasmic reticulum resident protein 60; Short=ER protein 60; Short=ERp60; Flags: Precursor	http://www.uniprot.org/uniprot/PDIA3_HUMAN	22.0153	22.2015	22.0561	21.5735	20.6723	20.4817
PDIA6_HUMAN	1	Protein disulfide-isomerase A6; EC=5.3.4.1; AltName: Full=Endoplasmic reticulum protein 5; Short=ER protein 5; Short=ERp5; AltName: Full=Protein disulfide isomerase P5; AltName: Full=Thioredoxin domain-containing protein 7; Flags: Precursor	http://www.uniprot.org/uniprot/PDIA6_HUMAN	22.6279	22.1933	22.5341
PDXK_HUMAN	1	Pyridoxal kinase; EC=2.7.1.35; AltName: Full=Pyridoxine kinase	http://www.uniprot.org/uniprot/PDXK_HUMAN	21.262	21.4483	21.5419	19.47	19.3047	19.6529
PEBP1_HUMAN	3	Phosphatidylethanolamine-binding protein 1; Short=PEBP-1; AltName: Full=HCNPpp; AltName: Full=Neuropolypeptide h3; AltName: Full=Prostatic-binding protein; AltName: Full=Raf kinase inhibitor protein; Short=RKIP; Contains: Hippocampal cholinergic neurostimulating peptide; Short=HCNP	http://www.uniprot.org/uniprot/PEBP1_HUMAN	21.8357	21.9272	22.1028	22.1732	21.8159	21.6491	21.1611	21.7367	21.1231	23.3728	23.285	22.7672
PEX16_HUMAN	1	Peroxisomal membrane protein PEX16; AltName: Full=Peroxin-16; AltName: Full=Peroxisomal biogenesis factor 16	http://www.uniprot.org/uniprot/PEX16_HUMAN	27.4735	27.4965	27.4121	26.7732	25.4294	25.2596	23.6227	24.1972	24.7624	26.7468	26.6443	25.0625
PFD3_HUMAN	1	Prefoldin subunit 3; AltName: Full=HIBBJ46; AltName: Full=Von Hippel-Lindau-binding protein 1; Short=VBP-1; Short=VHL-binding protein 1	http://www.uniprot.org/uniprot/PFD3_HUMAN	21.0037	21.0185	20.7176			19.1573
PGAM1_HUMAN	3	Phosphoglycerate mutase 1; EC=3.1.3.13; EC=5.4.2.1; EC=5.4.2.4; AltName: Full=BPG-dependent PGAM 1; AltName: Full=Phosphoglycerate mutase isozyme B; Short=PGAM-B	http://www.uniprot.org/uniprot/PGAM1_HUMAN	24.777	24.9793	24.5356	24.7017	23.732	24.2926	20.1077	20.372		22.3115		22.1696
PGK1_HUMAN	11	Phosphoglycerate kinase 1; EC=2.7.2.3; AltName: Full=Cell migration-inducing gene 10 protein; AltName: Full=Primer recognition protein 2; Short=PRP 2	http://www.uniprot.org/uniprot/PGK1_HUMAN	23.1557	22.8011	23.0665	21.473	20.38	20.8386	21.2405	21.3418	19.6119	21.029	20.7229	20.8757
PIMT_HUMAN	1	Protein-L-isoaspartate(D-aspartate) O-methyltransferase; Short=PIMT; EC=2.1.1.77; AltName: Full=L-isoaspartyl protein carboxyl methyltransferase; AltName: Full=Protein L-isoaspartyl/D-aspartyl methyltransferase; AltName: Full=Protein-beta-aspartate methyltransferase	http://www.uniprot.org/uniprot/PIMT_HUMAN			22.6249	21.4694		19.9739				21.4468	21.7239	21.2231
PKP3_HUMAN	2	Plakophilin-3	http://www.uniprot.org/uniprot/PKP3_HUMAN	20.7287					20.8479		19.4614		21.0147		19.7415
PLCB3_HUMAN	1	1-phosphatidylinositol-4,5-bisphosphate phosphodiesterase beta-3; EC=3.1.4.11; AltName: Full=Phosphoinositide phospholipase C-beta-3; AltName: Full=Phospholipase C-beta-3; Short=PLC-beta-3	http://www.uniprot.org/uniprot/PLCB3_HUMAN		21.4923	21.5338	19.6053		19.4655				19.053	19.1434
PLS3_HUMAN	1	Phospholipid scramblase 3; Short=PL scramblase 3; AltName: Full=Ca(2+)-dependent phospholipid scramblase 3	http://www.uniprot.org/uniprot/PLS3_HUMAN		21.7481	21.1522	21.3604	20.6666	21.4041	20.5448	21.227	20.8568
PLSL_HUMAN	1	Plastin-2; AltName: Full=L-plastin; AltName: Full=LC64P; AltName: Full=Lymphocyte cytosolic protein 1; Short=LCP-1	http://www.uniprot.org/uniprot/PLSL_HUMAN	21.6343	20.9485	21.6879
PLXB2_HUMAN	2	Plexin-B2; AltName: Full=MM1; Flags: Precursor	http://www.uniprot.org/uniprot/PLXB2_HUMAN	22.0864	22.0673	22.0469	20.4091		20.013		20.5341	20.4519
PP1A_HUMAN	4	Serine/threonine-protein phosphatase PP1-alpha catalytic subunit; Short=PP-1A; EC=3.1.3.16	http://www.uniprot.org/uniprot/PP1A_HUMAN	23.4597	25.5412	25.5487	23.0839	22.3724	22.9037	21.3022	21.8693	21.1849	23.0878	22.931	23.2299
PP2AA_HUMAN	1	Serine/threonine-protein phosphatase 2A catalytic subunit alpha isoform; Short=PP2A-alpha; EC=3.1.3.16; AltName: Full=Replication protein C; Short=RP-C	http://www.uniprot.org/uniprot/PP2AA_HUMAN		22.4723	21.4928	21.4939	20.7916					20.8483		20.7469
PPIA_HUMAN	2	Peptidyl-prolyl cis-trans isomerase A; Short=PPIase A; EC=5.2.1.8; AltName: Full=Cyclophilin A; AltName: Full=Cyclosporin A-binding protein; AltName: Full=Rotamase A	http://www.uniprot.org/uniprot/PPIA_HUMAN	24.1267	23.6006	23.2273				20.5868	20.4268	22.0623	22.2178	23.6348	21.9213
PPIE_HUMAN	1	Peptidyl-prolyl cis-trans isomerase E; Short=PPIase E; EC=5.2.1.8; AltName: Full=Cyclophilin E; AltName: Full=Cyclophilin-33; AltName: Full=Rotamase E	http://www.uniprot.org/uniprot/PPIE_HUMAN				22.9091	22.2424	22.4629
PRDX1_HUMAN	8	Peroxiredoxin-1; EC=1.11.1.15; AltName: Full=Natural killer cell-enhancing factor A; Short=NKEF-A; AltName: Full=Proliferation-associated gene protein; Short=PAG; AltName: Full=Thioredoxin peroxidase 2; AltName: Full=Thioredoxin-dependent peroxide reductase 2	http://www.uniprot.org/uniprot/PRDX1_HUMAN	24.2704	24.5128	24.7893	23.2904	22.6159	23.2138	21.6743	23.0059	21.5968	22.1293	22.6386	22.3726
PRDX2_HUMAN	2	Peroxiredoxin-2; EC=1.11.1.15; AltName: Full=Natural killer cell-enhancing factor B; Short=NKEF-B; AltName: Full=PRP; AltName: Full=Thiol-specific antioxidant protein; Short=TSA; AltName: Full=Thioredoxin peroxidase 1; AltName: Full=Thioredoxin-dependent peroxide reductase 1	http://www.uniprot.org/uniprot/PRDX2_HUMAN	22.6354	22.4226	22.4237	21.7965	20.4744	21.9513				22.7409	22.9287	22.6746
PRDX5_HUMAN	3	Peroxiredoxin-5, mitochondrial; EC=1.11.1.15; AltName: Full=Alu corepressor 1; AltName: Full=Antioxidant enzyme B166; Short=AOEB166; AltName: Full=Liver tissue 2D-page spot 71B; AltName: Full=PLP; AltName: Full=Peroxiredoxin V; Short=Prx-V; AltName: Full=Peroxisomal antioxidant enzyme; AltName: Full=TPx type VI; AltName: Full=Thioredoxin peroxidase PMP20; AltName: Full=Thioredoxin reductase; Flag…	http://www.uniprot.org/uniprot/PRDX5_HUMAN	22.555	22.4347	22.4275	20.9275	20.8662	22.8818				22.6357	22.1721	22.5384
PRDX6_HUMAN	4	Peroxiredoxin-6; EC=1.11.1.15; AltName: Full=1-Cys peroxiredoxin; Short=1-Cys PRX; AltName: Full=24 kDa protein; AltName: Full=Acidic calcium-independent phospholipase A2; Short=aiPLA2; EC=3.1.1.-; AltName: Full=Antioxidant protein 2; AltName: Full=Liver 2D page spot 40; AltName: Full=Non-selenium glutathione peroxidase; Short=NSGPx; EC=1.11.1.7; AltName: Full=Red blood cells page spot 12	http://www.uniprot.org/uniprot/PRDX6_HUMAN		22.7707	22.6518	21.8912	20.9522	22.0754	20.7889	22.0571	20.5015	22.445	22.3007	22.5978
PRKDC_HUMAN	6	DNA-dependent protein kinase catalytic subunit; Short=DNA-PK catalytic subunit; Short=DNA-PKcs; EC=2.7.11.1; AltName: Full=DNPK1; AltName: Full=p460	http://www.uniprot.org/uniprot/PRKDC_HUMAN				19.4177	19.0466	19.8835	18.894		17.7843	21.1646	20.883	20.7391
PRP8_HUMAN	1	Pre-mRNA-processing-splicing factor 8; AltName: Full=220 kDa U5 snRNP-specific protein; AltName: Full=PRP8 homolog; AltName: Full=Splicing factor Prp8; AltName: Full=p220	http://www.uniprot.org/uniprot/PRP8_HUMAN										19.3505	19.5861	19.4657
PRS10_HUMAN	2	26S protease regulatory subunit 10B; AltName: Full=26S proteasome AAA-ATPase subunit RPT4; AltName: Full=Proteasome 26S subunit ATPase 6; AltName: Full=Proteasome subunit p42	http://www.uniprot.org/uniprot/PRS10_HUMAN	21.6188	21.2863	21.3745	21.0873	20.2687	20.756						19.9712
PRS4_HUMAN	2	26S protease regulatory subunit 4; Short=P26s4; AltName: Full=26S proteasome AAA-ATPase subunit RPT2; AltName: Full=Proteasome 26S subunit ATPase 1	http://www.uniprot.org/uniprot/PRS4_HUMAN	21.4462		21.5343	20.838	20.6337	21.1239
PRS6A_HUMAN	2	26S protease regulatory subunit 6A; AltName: Full=26S proteasome AAA-ATPase subunit RPT5; AltName: Full=Proteasome 26S subunit ATPase 3; AltName: Full=Proteasome subunit P50; AltName: Full=Tat-binding protein 1; Short=TBP-1	http://www.uniprot.org/uniprot/PRS6A_HUMAN	21.4361	21.6173	21.5579	21.2704	20.6722	21.3661		19.2261		20.1088	19.9708	20.656
PRS7_HUMAN	2	26S protease regulatory subunit 7; AltName: Full=26S proteasome AAA-ATPase subunit RPT1; AltName: Full=Proteasome 26S subunit ATPase 2; AltName: Full=Protein MSS1	http://www.uniprot.org/uniprot/PRS7_HUMAN		20.8459	20.7772		20.3642	20.0572				21.0715		20.7529
PRS8_HUMAN	1	26S protease regulatory subunit 8; AltName: Full=26S proteasome AAA-ATPase subunit RPT6; AltName: Full=Proteasome 26S subunit ATPase 5; AltName: Full=Proteasome subunit p45; AltName: Full=Thyroid hormone receptor-interacting protein 1; Short=TRIP1; AltName: Full=p45/SUG	http://www.uniprot.org/uniprot/PRS8_HUMAN				20.4871	20.1822	20.4457
PSA2_HUMAN	1	Proteasome subunit alpha type-2; EC=3.4.25.1; AltName: Full=Macropain subunit C3; AltName: Full=Multicatalytic endopeptidase complex subunit C3; AltName: Full=Proteasome component C3	http://www.uniprot.org/uniprot/PSA2_HUMAN		20.4145	20.6149								19.0131
PSB1_HUMAN	1	Proteasome subunit beta type-1; EC=3.4.25.1; AltName: Full=Macropain subunit C5; AltName: Full=Multicatalytic endopeptidase complex subunit C5; AltName: Full=Proteasome component C5; AltName: Full=Proteasome gamma chain; Flags: Precursor	http://www.uniprot.org/uniprot/PSB1_HUMAN			20.8966	22.3362	21.2137	20.4202				21.4175
PSD11_HUMAN	1	26S proteasome non-ATPase regulatory subunit 11; AltName: Full=26S proteasome regulatory subunit RPN6; AltName: Full=26S proteasome regulatory subunit S9; AltName: Full=26S proteasome regulatory subunit p44.5	http://www.uniprot.org/uniprot/PSD11_HUMAN	20.5098		20.7481	20.9819	20.2341					20.2284		21.5574
PSMD2_HUMAN	1	26S proteasome non-ATPase regulatory subunit 2; AltName: Full=26S proteasome regulatory subunit RPN1; AltName: Full=26S proteasome regulatory subunit S2; AltName: Full=26S proteasome subunit p97; AltName: Full=Protein 55.11; AltName: Full=Tumor necrosis factor type 1 receptor-associated protein 2	http://www.uniprot.org/uniprot/PSMD2_HUMAN	20.0946	20.1119	20.3382
PSME2_HUMAN	2	Proteasome activator complex subunit 2; AltName: Full=11S regulator complex subunit beta; Short=REG-beta; AltName: Full=Activator of multicatalytic protease subunit 2; AltName: Full=Proteasome activator 28 subunit beta; Short=PA28b; Short=PA28beta	http://www.uniprot.org/uniprot/PSME2_HUMAN	20.9119	20.8635	21.1426	21.2588	19.7375	20.5048				19.6535
PSN1_HUMAN	1	Presenilin-1; Short=PS-1; EC=3.4.23.-; AltName: Full=Protein S182; Contains: Presenilin-1 NTF subunit; Contains: Presenilin-1 CTF subunit; Contains: Presenilin-1 CTF12; Short=PS1-CTF12	http://www.uniprot.org/uniprot/PSN1_HUMAN		21.349	20.7033	19.3664	18.8141	19.3592
PTGR1_HUMAN	2	Prostaglandin reductase 1; Short=PRG-1; EC=1.3.1.-; AltName: Full=15-oxoprostaglandin 13-reductase; EC=1.3.1.48; AltName: Full=NADP-dependent leukotriene B4 12-hydroxydehydrogenase; EC=1.3.1.74	http://www.uniprot.org/uniprot/PTGR1_HUMAN	20.2036	18.8497								21.1279	19.5879	21.7126
PTK7_HUMAN	1	Inactive tyrosine-protein kinase 7; AltName: Full=Colon carcinoma kinase 4; Short=CCK-4; AltName: Full=Protein-tyrosine kinase 7; AltName: Full=Pseudo tyrosine kinase receptor 7; AltName: Full=Tyrosine-protein kinase-like 7; Flags: Precursor	http://www.uniprot.org/uniprot/PTK7_HUMAN	22.1273	21.6748	20.8837	21.7752	20.5876	21.0446
PTRF_HUMAN	1	Polymerase I and transcript release factor; AltName: Full=Cavin-1	http://www.uniprot.org/uniprot/PTRF_HUMAN	23.1103	22.9559	23.443
PUR6_HUMAN	1	Multifunctional protein ADE2; Includes: Phosphoribosylaminoimidazole-succinocarboxamide synthase; EC=6.3.2.6; AltName: Full=SAICAR synthetase; Includes: Phosphoribosylaminoimidazole carboxylase; EC=4.1.1.21; AltName: Full=AIR carboxylase; Short=AIRC	http://www.uniprot.org/uniprot/PUR6_HUMAN		20.3585	19.9357	19.8625	18.7506	19.6618					18.4391
PUR9_HUMAN	4	Bifunctional purine biosynthesis protein PURH; Includes: Phosphoribosylaminoimidazolecarboxamide formyltransferase; EC=2.1.2.3; AltName: Full=5-aminoimidazole-4-carboxamide ribonucleotide formyltransferase; AltName: Full=AICAR transformylase; Includes: IMP cyclohydrolase; EC=3.5.4.10; AltName: Full=ATIC; AltName: Full=IMP synthase; AltName: Full=Inosinicase	http://www.uniprot.org/uniprot/PUR9_HUMAN	20.8087	21.3005	21.1623	22.256	21.6179	22.2893	19.6348			19.2739		18.9237
PVRL1_HUMAN	1	Poliovirus receptor-related protein 1; AltName: Full=Herpes virus entry mediator C; Short=Herpesvirus entry mediator C; Short=HveC; AltName: Full=Herpesvirus Ig-like receptor; Short=HIgR; AltName: Full=Nectin-1; AltName: CD_antigen=CD111; Flags: Precursor	http://www.uniprot.org/uniprot/PVRL1_HUMAN				21.9936	21.1728	21.8321
RAB10_HUMAN	3	Ras-related protein Rab-10	http://www.uniprot.org/uniprot/RAB10_HUMAN	23.9646	24.2184	24.5961	23.0246	22.3052	21.9887	21.3035	21.6735	20.5045	22.1274	21.1378	20.1696
RAB13_HUMAN	2	Ras-related protein Rab-13; AltName: Full=Cell growth-inhibiting gene 4 protein; Flags: Precursor	http://www.uniprot.org/uniprot/RAB13_HUMAN	22.7334	22.9412	22.9313	21.4835	20.3392	21.4034	21.7954	22.1905	22.0072	20.6763	21.8145
RAB14_HUMAN	2	Ras-related protein Rab-14	http://www.uniprot.org/uniprot/RAB14_HUMAN	22.3409	22.8856	22.5613	21.8218	21.3382	22.0262				20.5885	20.7126	20.4655
RAB1A_HUMAN	4	Ras-related protein Rab-1A; AltName: Full=YPT1-related protein	http://www.uniprot.org/uniprot/RAB1A_HUMAN	25.0819	25.2848	25.2377	24.519	23.8078	24.836	22.2048	23.018	21.6015	24.7719	23.7387	24.5746
RAB21_HUMAN	2	Ras-related protein Rab-21; Flags: Precursor	http://www.uniprot.org/uniprot/RAB21_HUMAN	22.0328	22.0063	22.2816
RAB2A_HUMAN	1	Ras-related protein Rab-2A	http://www.uniprot.org/uniprot/RAB2A_HUMAN			21.1476	22.5126	21.8635	22.1214				21.2007	21.4713	21.588
RAB31_HUMAN	1	Ras-related protein Rab-31; AltName: Full=Ras-related protein Rab-22B	http://www.uniprot.org/uniprot/RAB31_HUMAN	21.3618	20.9974	21.3732
RAB5B_HUMAN	1	Ras-related protein Rab-5B	http://www.uniprot.org/uniprot/RAB5B_HUMAN			21.2519		20.5357	21.023		19.9689			20.6233	20.39
RAB5C_HUMAN	3	Ras-related protein Rab-5C; AltName: Full=L1880; AltName: Full=RAB5L	http://www.uniprot.org/uniprot/RAB5C_HUMAN	21.5014	21.2088	20.9221	21.2689	21.1042	21.3152	20.739	21.3361	20.8937	20.1916	20.5767	20.0419
RAB7A_HUMAN	3	Ras-related protein Rab-7a	http://www.uniprot.org/uniprot/RAB7A_HUMAN	22.0212	21.9844	22.0225	21.2193	21.8754	21.9793		19.0203	19.1029	20.2606	21.551	21.5737
RAB8A_HUMAN	2	Ras-related protein Rab-8A; AltName: Full=Oncogene c-mel; Flags: Precursor	http://www.uniprot.org/uniprot/RAB8A_HUMAN	22.0844	21.3582	21.6393	20.5369	20.0781	20.1231				19.48
RAC1_HUMAN	5	Ras-related C3 botulinum toxin substrate 1; AltName: Full=Cell migration-inducing gene 5 protein; AltName: Full=Ras-like protein TC25; AltName: Full=p21-Rac1; Flags: Precursor	http://www.uniprot.org/uniprot/RAC1_HUMAN		24.807	25.0824	24.824	23.352	23.601	21.8537	22.5544	22.4886	21.9881	20.8022	21.7169
RADI_HUMAN	5	Radixin	http://www.uniprot.org/uniprot/RADI_HUMAN	23.0069	23.1694	23.586	19.8363	19.3348	19.7713				19.4599		18.9868
RAI3_HUMAN	3	Retinoic acid-induced protein 3; AltName: Full=G-protein coupled receptor family C group 5 member A; AltName: Full=Orphan G-protein-coupling receptor PEIG-1; AltName: Full=Retinoic acid-induced gene 1 protein; Short=RAIG-1	http://www.uniprot.org/uniprot/RAI3_HUMAN	24.6023	24.5311	24.7048			19.5946
RALA_HUMAN	3	Ras-related protein Ral-A; Flags: Precursor	http://www.uniprot.org/uniprot/RALA_HUMAN	22.9816	22.9392	23.6003	22.3659	21.7421	22.3353	20.5379	21.0961	21.7472	21.6202	22.225	21.7804
RAN_HUMAN	4	GTP-binding nuclear protein Ran; AltName: Full=Androgen receptor-associated protein 24; AltName: Full=GTPase Ran; AltName: Full=Ras-like protein TC4; AltName: Full=Ras-related nuclear protein	http://www.uniprot.org/uniprot/RAN_HUMAN	22.2028	22.2202	22.4667	22.5926	20.8861	20.7995	18.4407		19.0061	22.2991	22.3076	22.1233
RAP1A_HUMAN	5	Ras-related protein Rap-1A; AltName: Full=C21KG; AltName: Full=G-22K; AltName: Full=GTP-binding protein smg p21A; AltName: Full=Ras-related protein Krev-1; Flags: Precursor	http://www.uniprot.org/uniprot/RAP1A_HUMAN	26.5475	26.3847	26.4593	25.3742	24.4008	24.4646	23.4454	23.6739	23.2459	23.549	23.6861	23.2975
RAP1B_HUMAN	1	Ras-related protein Rap-1b; AltName: Full=GTP-binding protein smg p21B; Flags: Precursor	http://www.uniprot.org/uniprot/RAP1B_HUMAN				25.1624	23.3107				19.3384			20.4319
RASH_HUMAN	2	GTPase HRas; AltName: Full=H-Ras-1; AltName: Full=Ha-Ras; AltName: Full=Transforming protein p21; AltName: Full=c-H-ras; AltName: Full=p21ras; Contains: GTPase HRas, N-terminally processed; Flags: Precursor	http://www.uniprot.org/uniprot/RASH_HUMAN	22.2439	23.5099	23.2611	22.6377	21.819	23.139		20.1948	20.7113	20.8722	21.0851	21.1673
RB11A_HUMAN	6	Ras-related protein Rab-11A; Short=Rab-11; AltName: Full=YL8; Flags: Precursor	http://www.uniprot.org/uniprot/RB11A_HUMAN	21.7116	24.8183	25.134	23.9459	21.6676	22.0431	22.5824	23.7518	21.8819	22.6847	22.9899	22.9292
RB11B_HUMAN	1	Ras-related protein Rab-11B; AltName: Full=GTP-binding protein YPT3; Flags: Precursor	http://www.uniprot.org/uniprot/RB11B_HUMAN	23.0003	22.8224	23.1946						19.1653
RD23B_HUMAN	5	UV excision repair protein RAD23 homolog B; Short=HR23B; Short=hHR23B; AltName: Full=XP-C repair-complementing complex 58 kDa protein; Short=p58	http://www.uniprot.org/uniprot/RD23B_HUMAN	20.8433	20.7268	20.9063				19.8204	20.8281	18.7486	21.4665	21.4136	21.2421
RGAP1_HUMAN	3	Rac GTPase-activating protein 1; AltName: Full=Male germ cell RacGap; Short=MgcRacGAP	http://www.uniprot.org/uniprot/RGAP1_HUMAN	25.881	25.66	25.754	20.8395	21.2832	20.3922				18.9996	19.7383
RHOA_HUMAN	3	Transforming protein RhoA; AltName: Full=Rho cDNA clone 12; Short=h12; Flags: Precursor	http://www.uniprot.org/uniprot/RHOA_HUMAN		24.5285	25.1638	23.2013	22.1123	22.4554	20.1813	20.7483	21.0761	21.6975	21.9262	21.5518
RHOC_HUMAN	1	Rho-related GTP-binding protein RhoC; AltName: Full=Rho cDNA clone 9; Short=h9; Flags: Precursor	http://www.uniprot.org/uniprot/RHOC_HUMAN		22.8747	22.7008	21.0442	20.53	21.0999	20.1266	20.9286	20.1124
RHOG_HUMAN	2	Rho-related GTP-binding protein RhoG; Flags: Precursor	http://www.uniprot.org/uniprot/RHOG_HUMAN		22.735	22.4851	22.317	21.499	22.0071	20.1393		20.4281
RL10_HUMAN	1	60S ribosomal protein L10; AltName: Full=Laminin receptor homolog; AltName: Full=Protein QM; AltName: Full=Tumor suppressor QM	http://www.uniprot.org/uniprot/RL10_HUMAN	21.8841	21.6732	22.002	22.6501	21.6145	22.4302		20.5583	20.178	22.9886	19.9235	23.4064
RL10A_HUMAN	2	60S ribosomal protein L10a; AltName: Full=CSA-19; AltName: Full=Neural precursor cell expressed developmentally down-regulated protein 6; Short=NEDD-6	http://www.uniprot.org/uniprot/RL10A_HUMAN		21.1264	20.9951	21.7406	20.1365	20.5596				20.4875	20.9374	20.7038
RL11_HUMAN	1	60S ribosomal protein L11; AltName: Full=CLL-associated antigen KW-12	http://www.uniprot.org/uniprot/RL11_HUMAN	21.1648	21.2245	21.6357	21.7005	20.6627	21.2941				21.254	21.7019	21.4697
RL12_HUMAN	1	60S ribosomal protein L12	http://www.uniprot.org/uniprot/RL12_HUMAN	20.5279	20.1158	20.4881			19.2842				20.8973	19.9468	20.8652
RL13_HUMAN	3	60S ribosomal protein L13; AltName: Full=Breast basic conserved protein 1	http://www.uniprot.org/uniprot/RL13_HUMAN	20.2253	20.4311	21.2755	20.9628	20.9316	20.8848	21.4022	22.2585		21.9835	22.2647	22.3845
RL15_HUMAN	1	60S ribosomal protein L15	http://www.uniprot.org/uniprot/RL15_HUMAN		21.5122	22.0538	22.2228	20.2819	20.4744				22.393	21.3495	20.6497
RL18_HUMAN	4	60S ribosomal protein L18	http://www.uniprot.org/uniprot/RL18_HUMAN	21.1317	21.7063	21.3443	21.5606	21.8181	21.9274	20.3499	20.4667		22.7645	22.687	22.9868
RL18A_HUMAN	2	60S ribosomal protein L18a	http://www.uniprot.org/uniprot/RL18A_HUMAN		20.5023	19.7702	21.7267	21.175	21.2848	18.7635		18.9085	21.3943	21.218	20.311
RL29_HUMAN	1	60S ribosomal protein L29; AltName: Full=Cell surface heparin-binding protein HIP	http://www.uniprot.org/uniprot/RL29_HUMAN				21.4451	21.1799	21.1854				22.6192	21.9108	21.6525
RL4_HUMAN	6	60S ribosomal protein L4; AltName: Full=60S ribosomal protein L1	http://www.uniprot.org/uniprot/RL4_HUMAN	22.5434	22.8683	22.4158	23.2775	22.404	23.3989	21.3157	22.4136	20.9535	24.6956	24.0802	24.0807
RL40_HUMAN	9	Ubiquitin-60S ribosomal protein L40; AltName: Full=CEP52; AltName: Full=Ubiquitin A-52 residue ribosomal protein fusion product 1; Contains: Ubiquitin; Contains: 60S ribosomal protein L40; Flags: Precursor	http://www.uniprot.org/uniprot/RL40_HUMAN	27.5132	27.6605	27.8929	27.2018	26.0966	26.6112	28.8543	28.8245	29.5432	29.6304	30.1055	29.276
RL5_HUMAN	3	60S ribosomal protein L5	http://www.uniprot.org/uniprot/RL5_HUMAN	20.4787	21.1466	21.491	22.944	22.0826	21.3113				23.4212	23.4451	23.055
RL6_HUMAN	2	60S ribosomal protein L6; AltName: Full=Neoplasm-related protein C140; AltName: Full=Tax-responsive enhancer element-binding protein 107; Short=TaxREB107	http://www.uniprot.org/uniprot/RL6_HUMAN	19.9163	21.1184	20.3392						17.8235		20.8029	19.8036
RL7_HUMAN	3	60S ribosomal protein L7	http://www.uniprot.org/uniprot/RL7_HUMAN	20.5362	20.9407	21.7604	21.124	20.3613	20.5454				20.7875	21.8832	21.9019
RL8_HUMAN	2	60S ribosomal protein L8	http://www.uniprot.org/uniprot/RL8_HUMAN	20.7958	20.853	21.3565	22.4011					19.9114		22.072	20.8813
RLA0_HUMAN	1	60S acidic ribosomal protein P0; AltName: Full=60S ribosomal protein L10E	http://www.uniprot.org/uniprot/RLA0_HUMAN				21.5398	21.0431	21.4031		20.141	19.6569	22.9726	22.2878	23.2004
RLA0L_HUMAN	4	60S acidic ribosomal protein P0-like	http://www.uniprot.org/uniprot/RLA0L_HUMAN	20.6339	19.9825	20.8762		19.5948	19.3386	21.283	22.1374	21.4839	25.9553	21.934	21.9264
ROA2_HUMAN	1	Heterogeneous nuclear ribonucleoproteins A2/B1; Short=hnRNP A2/B1	http://www.uniprot.org/uniprot/ROA2_HUMAN	21.6232	21.8129	21.7498	20.8553							21.807	20.6551
RRAS_HUMAN	1	Ras-related protein R-Ras; AltName: Full=p23; Flags: Precursor	http://www.uniprot.org/uniprot/RRAS_HUMAN	21.8637	22.1041	22.1118	21.9827	21.1363	21.5679
RRAS2_HUMAN	1	Ras-related protein R-Ras2; AltName: Full=Ras-like protein TC21; AltName: Full=Teratocarcinoma oncogene; Flags: Precursor	http://www.uniprot.org/uniprot/RRAS2_HUMAN	22.5728	22.8883	21.9616	22.5771	21.6755	21.8501
RS2_HUMAN	5	40S ribosomal protein S2; AltName: Full=40S ribosomal protein S4; AltName: Full=Protein LLRep3	http://www.uniprot.org/uniprot/RS2_HUMAN	22.5611	22.4359	22.486	22.831	22.1987	21.8288	21.7982	21.9437	21.2549	23.6806	23.374	23.6613
RS26_HUMAN	1	40S ribosomal protein S26	http://www.uniprot.org/uniprot/RS26_HUMAN	22.0346	21.3416		20.0911	19.4947			19.1995		21.7991	22.7872	21.8865
RS3_HUMAN	6	40S ribosomal protein S3	http://www.uniprot.org/uniprot/RS3_HUMAN	21.7879	21.8247	21.9028	22.7283	21.8678	21.9574	21.333	21.8975	20.483	22.5166	22.2727	22.9479
RS3A_HUMAN	2	40S ribosomal protein S3a; AltName: Full=v-fos transformation effector protein; Short=Fte-1	http://www.uniprot.org/uniprot/RS3A_HUMAN				21.0383	20.3216	19.1068				20.6935	20.6428	19.2758
RS4X_HUMAN	4	40S ribosomal protein S4, X isoform; AltName: Full=SCR10; AltName: Full=Single copy abundant mRNA protein	http://www.uniprot.org/uniprot/RS4X_HUMAN	24.4367	22.2794	22.6056	22.1135	21.4827	22.2309	20.404	21.3532		22.707	22.6011	23.0518
RS5_HUMAN	1	40S ribosomal protein S5; Contains: 40S ribosomal protein S5, N-terminally processed	http://www.uniprot.org/uniprot/RS5_HUMAN		20.2807	20.6079	20.4423	19.5886	19.669		20.3778		21.5346	20.4108	21.3671
RS6_HUMAN	3	40S ribosomal protein S6; AltName: Full=Phosphoprotein NP33	http://www.uniprot.org/uniprot/RS6_HUMAN	22.0658	22.6148	22.596	22.605	21.1073	21.6523			20.1153	22.8105	22.3887	22.1984
RS7_HUMAN	2	40S ribosomal protein S7	http://www.uniprot.org/uniprot/RS7_HUMAN	20.4222	20.3514	20.4266			19.4046		19.015			19.627
RS8_HUMAN	6	40S ribosomal protein S8	http://www.uniprot.org/uniprot/RS8_HUMAN	21.9634	21.8957	21.7122	22.5393	21.5332	22.3717	21.071	21.119	20.9147	22.8809	23.8653	23.3835
RSSA_HUMAN	4	40S ribosomal protein SA; AltName: Full=37 kDa laminin receptor precursor; Short=37LRP; AltName: Full=37/67 kDa laminin receptor; Short=LRP/LR; AltName: Full=67 kDa laminin receptor; Short=67LR; AltName: Full=Colon carcinoma laminin-binding protein; AltName: Full=Laminin receptor 1; Short=LamR; AltName: Full=Laminin-binding protein precursor p40; Short=LBP/p40; AltName: Full=Multidrug resistance-…	http://www.uniprot.org/uniprot/RSSA_HUMAN	21.3443	21.2532	21.0284	21.9673	21.451	21.6387	20.3599	20.7387	20.2926	22.7892	22.1024	22.7004
RU2B_HUMAN	1	U2 small nuclear ribonucleoprotein B''; Short=U2 snRNP B''	http://www.uniprot.org/uniprot/RU2B_HUMAN								17.8561		19.4121		20.1422
S19A1_HUMAN	1	Folate transporter 1; Short=FOLT; AltName: Full=Intestinal folate carrier 1; Short=IFC-1; AltName: Full=Placental folate transporter; AltName: Full=Reduced folate carrier protein; Short=RFC; AltName: Full=Solute carrier family 19 member 1	http://www.uniprot.org/uniprot/S19A1_HUMAN		20.4382		19.0363	18.1862	17.6336
SAHH_HUMAN	6	Adenosylhomocysteinase; Short=AdoHcyase; EC=3.3.1.1; AltName: Full=S-adenosyl-L-homocysteine hydrolase	http://www.uniprot.org/uniprot/SAHH_HUMAN	22.2151	22.2639	22.2483	22.5357	21.5114	21.8019	20.1931	20.8148	19.7989	22.3424	22.4329	22.5221
SAP_HUMAN	1	Proactivator polypeptide; Contains: Saposin-A; AltName: Full=Protein A; Contains: Saposin-B-Val; Contains: Saposin-B; AltName: Full=Cerebroside sulfate activator; Short=CSAct; AltName: Full=Dispersin; AltName: Full=Sphingolipid activator protein 1; Short=SAP-1; AltName: Full=Sulfatide/GM1 activator; Contains: Saposin-C; AltName: Full=A1 activator; AltName: Full=Co-beta-glucosidase; AltName: Full=…	http://www.uniprot.org/uniprot/SAP_HUMAN	19.9729	19.7672	20.5884	21.7325	21.7659	22.0282				20.634	21.1737	20.8882
SCRB1_HUMAN	2	Scavenger receptor class B member 1; Short=SRB1; AltName: Full=CD36 and LIMPII analogous 1; Short=CLA-1; AltName: Full=CD36 antigen-like 1; AltName: Full=Collagen type I receptor, thrombospondin receptor-like 1; AltName: Full=SR-BI; AltName: CD_antigen=CD36	http://www.uniprot.org/uniprot/SCRB1_HUMAN	20.9155	21.1803	20.369	21.5974	20.6099	21.6125						19.6972
SCRB2_HUMAN	2	Lysosome membrane protein 2; AltName: Full=85 kDa lysosomal membrane sialoglycoprotein; Short=LGP85; AltName: Full=CD36 antigen-like 2; AltName: Full=Lysosome membrane protein II; Short=LIMP II; AltName: Full=Scavenger receptor class B member 2; AltName: CD_antigen=CD36	http://www.uniprot.org/uniprot/SCRB2_HUMAN			20.0162	18.9374					20.0317	20.6172	20.5063	20.8855
SCRIB_HUMAN	2	Protein scribble homolog; Short=Scribble; Short=hScrib; AltName: Full=Protein LAP4	http://www.uniprot.org/uniprot/SCRIB_HUMAN	22.3451	21.505	21.8752	20.351	19.085	19.4949	18.2849
SDC1_HUMAN	2	Syndecan-1; Short=SYND1; AltName: CD_antigen=CD138; Flags: Precursor	http://www.uniprot.org/uniprot/SDC1_HUMAN	21.9191	22.1608	21.9541	23.4583	22.3054	22.7432	22.8123	22.8381	22.4218	24.2297	24.0985	24.6039
SDCB1_HUMAN	12	Syntenin-1; AltName: Full=Melanoma differentiation-associated protein 9; Short=MDA-9; AltName: Full=Pro-TGF-alpha cytoplasmic domain-interacting protein 18; Short=TACIP18; AltName: Full=Scaffold protein Pbp1; AltName: Full=Syndecan-binding protein 1	http://www.uniprot.org/uniprot/SDCB1_HUMAN	24.4507	24.6612	25.092	21.741	22.3298	22.6128	25.1986	25.4671	25.4941	23.1173	23.2978	23.1111
SENP1_HUMAN	1	Sentrin-specific protease 1; EC=3.4.22.-; AltName: Full=Sentrin/SUMO-specific protease SENP1	http://www.uniprot.org/uniprot/SENP1_HUMAN							28.7883	28.4913	27.7046	28.9163	29.3763	28.6286
SEP11_HUMAN	2	Septin-11	http://www.uniprot.org/uniprot/40797_HUMAN	22.3945	22.4169	22.3277	20.1045	19.4377	20.1492						26.2662
SEPT9_HUMAN	2	Septin-9; AltName: Full=MLL septin-like fusion protein MSF-A; Short=MLL septin-like fusion protein; AltName: Full=Ovarian/Breast septin; Short=Ov/Br septin; AltName: Full=Septin D1	http://www.uniprot.org/uniprot/SEPT9_HUMAN	21.2996	22.5157	23.1349	20.798		20.788
SERA_HUMAN	5	D-3-phosphoglycerate dehydrogenase; Short=3-PGDH; EC=1.1.1.95	http://www.uniprot.org/uniprot/SERA_HUMAN	21.1981	21.3648	21.5896	20.6111	20.0775	20.0114	18.4661			20.5483	20.4477	20.8382
SERC5_HUMAN	2	Serine incorporator 5	http://www.uniprot.org/uniprot/SERC5_HUMAN		18.9934	16.8869	19.419	19.3246	19.8426	23.1121	23.9606	22.1598
SET_HUMAN	1	Protein SET; AltName: Full=HLA-DR-associated protein II; AltName: Full=Inhibitor of granzyme A-activated DNase; Short=IGAAD; AltName: Full=PHAPII; AltName: Full=Phosphatase 2A inhibitor I2PP2A; Short=I-2PP2A; AltName: Full=Template-activating factor I; Short=TAF-I	http://www.uniprot.org/uniprot/SET_HUMAN		24.1889	24.4365							19.9781		19.3983
SF3B1_HUMAN	1	Splicing factor 3B subunit 1; AltName: Full=Pre-mRNA-splicing factor SF3b 155 kDa subunit; Short=SF3b155; AltName: Full=Spliceosome-associated protein 155; Short=SAP 155	http://www.uniprot.org/uniprot/SF3B1_HUMAN					22.2267	22.8507	23.721	24.4581		23.8795		23.5446
SFPQ_HUMAN	1	Splicing factor, proline- and glutamine-rich; AltName: Full=100 kDa DNA-pairing protein; Short=hPOMp100; AltName: Full=DNA-binding p52/p100 complex, 100 kDa subunit; AltName: Full=Polypyrimidine tract-binding protein-associated-splicing factor; Short=PSF; Short=PTB-associated-splicing factor	http://www.uniprot.org/uniprot/SFPQ_HUMAN	21.8781		21.9432							21.9694	22.2668	21.5009
SH3G1_HUMAN	7	Endophilin-A2; AltName: Full=EEN fusion partner of MLL; AltName: Full=Endophilin-2; AltName: Full=Extra eleven-nineteen leukemia fusion gene protein; Short=EEN; AltName: Full=SH3 domain protein 2B; AltName: Full=SH3 domain-containing GRB2-like protein 1	http://www.uniprot.org/uniprot/SH3G1_HUMAN		21.4926	20.6249				23.0814	23.5456	23.1559	23.9508	23.4226	24.3143
SHCBP_HUMAN	2	SHC SH2 domain-binding protein 1	http://www.uniprot.org/uniprot/SHCBP_HUMAN	21.5683	22.2422	21.9651
SLK_HUMAN	1	STE20-like serine/threonine-protein kinase; Short=STE20-like kinase; Short=hSLK; EC=2.7.11.1; AltName: Full=CTCL tumor antigen se20-9; AltName: Full=STE20-related serine/threonine-protein kinase; Short=STE20-related kinase; AltName: Full=Serine/threonine-protein kinase 2	http://www.uniprot.org/uniprot/SLK_HUMAN	19.4015		20.1354	20.0316
SNG2L_HUMAN	1	Putative synaptogyrin-2 like protein	http://www.uniprot.org/uniprot/SNG2L_HUMAN	21.1977	20.034					20.0625		21.2185		20.7881
SNP23_HUMAN	3	Synaptosomal-associated protein 23; Short=SNAP-23; AltName: Full=Vesicle-membrane fusion protein SNAP-23	http://www.uniprot.org/uniprot/SNP23_HUMAN	21.62	22.1461	22.9894	21.5996	20.7268	21.5674	21.0305	21.5403	20.4192		19.8071
SNX18_HUMAN	1	Sorting nexin-18; AltName: Full=SH3 and PX domain-containing protein 3B; AltName: Full=Sorting nexin-associated Golgi protein 1	http://www.uniprot.org/uniprot/SNX18_HUMAN				19.6414			21.4101	22.0442	21.4279
SNX9_HUMAN	1	Sorting nexin-9; AltName: Full=SH3 and PX domain-containing protein 1; Short=Protein SDP1; AltName: Full=SH3 and PX domain-containing protein 3A	http://www.uniprot.org/uniprot/SNX9_HUMAN							21.5663	22.0918		20.0948		20.6221
SPTB2_HUMAN	2	Spectrin beta chain, brain 1; AltName: Full=Beta-II spectrin; AltName: Full=Fodrin beta chain; AltName: Full=Spectrin, non-erythroid beta chain 1	http://www.uniprot.org/uniprot/SPTB2_HUMAN	20.7934	20.7824	21.2045							19.22	17.6915	19.2708
STIP1_HUMAN	9	Stress-induced-phosphoprotein 1; Short=STI1; AltName: Full=Hsc70/Hsp90-organizing protein; Short=Hop; AltName: Full=Renal carcinoma antigen NY-REN-11; AltName: Full=Transformation-sensitive protein IEF SSP 3521	http://www.uniprot.org/uniprot/STIP1_HUMAN	22.9693	23.0355	23.0692	21.7678	21.091	21.2631				24.0224	23.91	23.9118
STK24_HUMAN	1	Serine/threonine-protein kinase 24; EC=2.7.11.1; AltName: Full=Mammalian STE20-like protein kinase 3; Short=MST-3; AltName: Full=STE20-like kinase MST3	http://www.uniprot.org/uniprot/STK24_HUMAN	21.3004	21.2265	20.9427
STOM_HUMAN	6	Erythrocyte band 7 integral membrane protein; AltName: Full=Protein 7.2b; AltName: Full=Stomatin	http://www.uniprot.org/uniprot/STOM_HUMAN	22.6476	22.7481	22.9329	24.1452	23.5945	24.2676
STX4_HUMAN	1	Syntaxin-4; AltName: Full=Renal carcinoma antigen NY-REN-31	http://www.uniprot.org/uniprot/STX4_HUMAN		20.9059	21.2271	21.4111	20.7451	21.5411
SURF4_HUMAN	1	Surfeit locus protein 4	http://www.uniprot.org/uniprot/SURF4_HUMAN		22.0277	21.8154			20.0305				20.7272	20.5543	20.9602
SYAC_HUMAN	2	Alanyl-tRNA synthetase, cytoplasmic; EC=6.1.1.7; AltName: Full=Alanine--tRNA ligase; Short=AlaRS; AltName: Full=Renal carcinoma antigen NY-REN-42	http://www.uniprot.org/uniprot/SYAC_HUMAN		22.9154	23.0003	21.5572	20.6548	20.6851					19.8945
SYFA_HUMAN	1	Phenylalanyl-tRNA synthetase alpha chain; EC=6.1.1.20; AltName: Full=CML33; AltName: Full=Phenylalanine--tRNA ligase alpha chain; Short=PheRS	http://www.uniprot.org/uniprot/SYFA_HUMAN					18.4978					20.154		19.9357
SYG_HUMAN	2	Glycyl-tRNA synthetase; EC=6.1.1.14; AltName: Full=Diadenosine tetraphosphate synthetase; Short=AP-4-A synthetase; AltName: Full=Glycine--tRNA ligase; Short=GlyRS	http://www.uniprot.org/uniprot/SYG_HUMAN	21.4276	21.6295	21.4666	20.1959		19.4445		19.5851		19.7378	20.7683
SYLC_HUMAN	1	Leucyl-tRNA synthetase, cytoplasmic; EC=6.1.1.4; AltName: Full=Leucine--tRNA ligase; Short=LeuRS	http://www.uniprot.org/uniprot/SYLC_HUMAN		20.9998	20.7245	19.8372
SYNC_HUMAN	1	Asparaginyl-tRNA synthetase, cytoplasmic; EC=6.1.1.22; AltName: Full=Asparagine--tRNA ligase; Short=AsnRS	http://www.uniprot.org/uniprot/SYNC_HUMAN	20.1875	20.173				19.791					20.7077	20.5958
SYPL1_HUMAN	1	Synaptophysin-like protein 1; AltName: Full=Pantophysin	http://www.uniprot.org/uniprot/SYPL1_HUMAN	21.9851	22.7105	22.5865	19.078		19.8447	21.3685	22.3031	21.2979	21.4146	20.8394	21.7425
SYVC_HUMAN	1	Valyl-tRNA synthetase; EC=6.1.1.9; AltName: Full=Protein G7a; AltName: Full=Valine--tRNA ligase; Short=ValRS	http://www.uniprot.org/uniprot/SYVC_HUMAN		21.319							19.0562		19.6978
SYWC_HUMAN	2	Tryptophanyl-tRNA synthetase, cytoplasmic; EC=6.1.1.2; AltName: Full=Interferon-induced protein 53; Short=IFP53; AltName: Full=Tryptophan--tRNA ligase; Short=TrpRS; Short=hWRS; Contains: T1-TrpRS; Contains: T2-TrpRS	http://www.uniprot.org/uniprot/SYWC_HUMAN	20.5356	20.6273	20.0924	20.2145	20.3845	20.7679
T4S1_HUMAN	1	Transmembrane 4 L6 family member 1; AltName: Full=Membrane component chromosome 3 surface marker 1; AltName: Full=Tumor-associated antigen L6	http://www.uniprot.org/uniprot/T4S1_HUMAN	23.3931	23.5051	23.738
TACD2_HUMAN	3	Tumor-associated calcium signal transducer 2; AltName: Full=Cell surface glycoprotein Trop-2; AltName: Full=Membrane component chromosome 1 surface marker 1; AltName: Full=Pancreatic carcinoma marker protein GA733-1; Flags: Precursor	http://www.uniprot.org/uniprot/TACD2_HUMAN	22.6192	22.5954	24.6158	23.7125	21.7388	22.5945		25.4738	22.3864	19.7504	20.5669
TAGL_HUMAN	1	Transgelin; AltName: Full=22 kDa actin-binding protein; AltName: Full=Protein WS3-10; AltName: Full=Smooth muscle protein 22-alpha; Short=SM22-alpha	http://www.uniprot.org/uniprot/TAGL_HUMAN				21.1486	20.6716	21.297
TAGL2_HUMAN	5	Transgelin-2; AltName: Full=SM22-alpha homolog	http://www.uniprot.org/uniprot/TAGL2_HUMAN	25.5971	25.6854	25.5951	22.647	22.1275	22.4629	20.9714	21.1474	20.9556
TALDO_HUMAN	2	Transaldolase; EC=2.2.1.2	http://www.uniprot.org/uniprot/TALDO_HUMAN	19.3318	19.8956	19.9596				16.8916	17.8663		19.4716	18.0364	20.326
TARA_HUMAN	1	TRIO and F-actin-binding protein; AltName: Full=Protein Tara; AltName: Full=Trio-associated repeat on actin	http://www.uniprot.org/uniprot/TARA_HUMAN		22.7201	26.4637	25.9296	24.4852	24.9085	22.6213	22.6999	22.9928	18.9715		20.197
TATD1_HUMAN	1	Putative deoxyribonuclease TATDN1; EC=3.1.21.-; AltName: Full=Hepatocarcinoma high expression protein	http://www.uniprot.org/uniprot/TATD1_HUMAN				24.4357	22.6208	23.9257
TBA1A_HUMAN	7	Tubulin alpha-1A chain; AltName: Full=Alpha-tubulin 3; AltName: Full=Tubulin B-alpha-1; AltName: Full=Tubulin alpha-3 chain	http://www.uniprot.org/uniprot/TBA1A_HUMAN	27.7486	27.7978	28.0749	26.3247	25.2823	26.0993	24.1589	24.444	24.7501	26.2572	26.0711	25.8922
TBA1B_HUMAN	2	Tubulin alpha-1B chain; AltName: Full=Alpha-tubulin ubiquitous; AltName: Full=Tubulin K-alpha-1; AltName: Full=Tubulin alpha-ubiquitous chain	http://www.uniprot.org/uniprot/TBA1B_HUMAN	22.2008	22.3056	21.603	23.4453	20.9359	21.2781			18.7558		21.9009
TBA4A_HUMAN	1	Tubulin alpha-4A chain; AltName: Full=Alpha-tubulin 1; AltName: Full=Testis-specific alpha-tubulin; AltName: Full=Tubulin H2-alpha; AltName: Full=Tubulin alpha-1 chain	http://www.uniprot.org/uniprot/TBA4A_HUMAN				21.8713	20.7107	21.5888				21.8761		21.651
TBB1_HUMAN	5	Tubulin beta-1 chain	http://www.uniprot.org/uniprot/TBB1_HUMAN	26.4144	26.4186	26.068	24.4089	24.0366	24.3136	22.9181	24.3328	22.7437	25.2118	25.1959	25.5172
TCPA_HUMAN	4	T-complex protein 1 subunit alpha; Short=TCP-1-alpha; AltName: Full=CCT-alpha	http://www.uniprot.org/uniprot/TCPA_HUMAN	21.8147	21.7111	22.4906	20.7355	20.2453	20.9517	19.0295			22.2372	21.1405	21.6247
TCPB_HUMAN	5	T-complex protein 1 subunit beta; Short=TCP-1-beta; AltName: Full=CCT-beta	http://www.uniprot.org/uniprot/TCPB_HUMAN	22.052	22.0216	22.0484	20.4805	19.8351	19.8698	19.2525	19.4127	19.953	21.1943	21.3231	21.3865
TCPD_HUMAN	6	T-complex protein 1 subunit delta; Short=TCP-1-delta; AltName: Full=CCT-delta; AltName: Full=Stimulator of TAR RNA-binding	http://www.uniprot.org/uniprot/TCPD_HUMAN	23.0227	22.7375	22.847	21.6165	21.034	21.2256				22.5181	22.4423	22.5187
TCPE_HUMAN	6	T-complex protein 1 subunit epsilon; Short=TCP-1-epsilon; AltName: Full=CCT-epsilon	http://www.uniprot.org/uniprot/TCPE_HUMAN	21.1501	23.2238	23.5521	23.1962	22.3588	22.7571	19.7891	20.0682	19.9182	22.0641	21.43	22.9603
TCPG_HUMAN	3	T-complex protein 1 subunit gamma; Short=TCP-1-gamma; AltName: Full=CCT-gamma; AltName: Full=hTRiC5	http://www.uniprot.org/uniprot/TCPG_HUMAN	22.4678	22.264	22.707	22.0375	21.2817	21.9988				23.3074	23.0128	23.1717
TCPH_HUMAN	3	T-complex protein 1 subunit eta; Short=TCP-1-eta; AltName: Full=CCT-eta; AltName: Full=HIV-1 Nef-interacting protein	http://www.uniprot.org/uniprot/TCPH_HUMAN	23.7069	23.0617	23.0081	22.098	21.7979	21.4808		20.3718	19.8331	21.8759	22.6218	22.4236
TCPQ_HUMAN	5	T-complex protein 1 subunit theta; Short=TCP-1-theta; AltName: Full=CCT-theta; AltName: Full=Renal carcinoma antigen NY-REN-15	http://www.uniprot.org/uniprot/TCPQ_HUMAN	20.5799	21.156	20.9266	21.1136		20.6026				21.2412	21.5666	21.5607
TCPZ_HUMAN	2	T-complex protein 1 subunit zeta; Short=TCP-1-zeta; AltName: Full=Acute morphine dependence-related protein 2; AltName: Full=CCT-zeta-1; AltName: Full=HTR3; AltName: Full=Tcp20	http://www.uniprot.org/uniprot/TCPZ_HUMAN	21.6502	21.2367	21.36	20.3267	20.2601	19.9697				21.3621	22.3494	21.8118
TCTP_HUMAN	3	Translationally-controlled tumor protein; Short=TCTP; AltName: Full=Fortilin; AltName: Full=Histamine-releasing factor; Short=HRF; AltName: Full=p23	http://www.uniprot.org/uniprot/TCTP_HUMAN	22.4919	22.7325	22.7077	22.1492	20.4542						19.4522
TF_HUMAN	1	Tissue factor; Short=TF; AltName: Full=Coagulation factor III; AltName: Full=Thromboplastin; AltName: CD_antigen=CD142; Flags: Precursor	http://www.uniprot.org/uniprot/TF_HUMAN	21.8412	21.9558	21.4902	21.6392	21.3968	21.7002
TFP11_HUMAN	1	Tuftelin-interacting protein 11; AltName: Full=Septin and tuftelin-interacting protein 1; Short=STIP-1	http://www.uniprot.org/uniprot/TFP11_HUMAN						19.6949		22.8259	22.8402
TFR1_HUMAN	7	Transferrin receptor protein 1; Short=TR; Short=TfR; Short=TfR1; Short=Trfr; AltName: Full=T9; AltName: Full=p90; AltName: CD_antigen=CD71; Contains: Transferrin receptor protein 1, serum form; Short=sTfR	http://www.uniprot.org/uniprot/TFR1_HUMAN	23.855	24.0478	23.782	20.6199	19.6241	19.5359				19.4085	19.386	20.3719
TIF1B_HUMAN	1	Transcription intermediary factor 1-beta; Short=TIF1-beta; AltName: Full=E3 SUMO-protein ligase TRIM28; EC=6.3.2.-; AltName: Full=KRAB-associated protein 1; Short=KAP-1; AltName: Full=KRAB-interacting protein 1; Short=KRIP-1; AltName: Full=Nuclear corepressor KAP-1; AltName: Full=RING finger protein 96; AltName: Full=Tripartite motif-containing protein 28	http://www.uniprot.org/uniprot/TIF1B_HUMAN										19.9899	19.3761	20.5069
TINAL_HUMAN	3	Tubulointerstitial nephritis antigen-like; AltName: Full=Glucocorticoid-inducible protein 5; AltName: Full=Oxidized LDL-responsive gene 2 protein; Short=OLRG-2; AltName: Full=Tubulointerstitial nephritis antigen-related protein; Short=TIN Ag-related protein; Short=TIN-Ag-RP; Flags: Precursor	http://www.uniprot.org/uniprot/TINAL_HUMAN				23.3871	22.7144	22.9844
TM1L1_HUMAN	1	TOM1-like protein 1; AltName: Full=Src-activating and signaling molecule protein; AltName: Full=Target of Myb-like protein 1	http://www.uniprot.org/uniprot/TM1L1_HUMAN								19.41	18.9242	21.3609	21.4485	21.1885
TMBI1_HUMAN	1	Transmembrane BAX inhibitor motif-containing protein 1; AltName: Full=Protein RECS1 homolog	http://www.uniprot.org/uniprot/TMBI1_HUMAN	21.7306	21.515	21.4692	23.6246	22.6631	22.8341		20.0941
TMEDA_HUMAN	1	Transmembrane emp24 domain-containing protein 10; AltName: Full=21 kDa transmembrane-trafficking protein; AltName: Full=S31III125; Short=S31I125; AltName: Full=Tmp-21-I; AltName: Full=Transmembrane protein Tmp21; AltName: Full=p23; AltName: Full=p24delta; Flags: Precursor	http://www.uniprot.org/uniprot/TMEDA_HUMAN	20.9055	21.3443	20.6564	21.3328							20.318	20.4614
TMM51_HUMAN	1	Transmembrane protein 51	http://www.uniprot.org/uniprot/TMM51_HUMAN	20.3605		20.4879	21.5894	21.0972	21.3143
TNPO3_HUMAN	1	Transportin-3; AltName: Full=Importin-12; Short=Imp12; AltName: Full=Transportin-SR; Short=TRN-SR	http://www.uniprot.org/uniprot/TNPO3_HUMAN	19.9062		19.5245							18.8635
TNR6_HUMAN	3	Tumor necrosis factor receptor superfamily member 6; AltName: Full=Apo-1 antigen; AltName: Full=Apoptosis-mediating surface antigen FAS; AltName: Full=FASLG receptor; AltName: CD_antigen=CD95; Flags: Precursor	http://www.uniprot.org/uniprot/TNR6_HUMAN				19.2092						21.3689	20.1746	20.9901
TOLIP_HUMAN	2	Toll-interacting protein	http://www.uniprot.org/uniprot/TOLIP_HUMAN			21.1679	22.118	21.2747	21.8949	21.4694	21.6322	20.9686	23.1054	22.8825	23.0216
TPBG_HUMAN	3	Trophoblast glycoprotein; AltName: Full=5T4 oncofetal antigen; AltName: Full=5T4 oncofetal trophoblast glycoprotein; Short=5T4 oncotrophoblast glycoprotein; AltName: Full=M6P1; Flags: Precursor	http://www.uniprot.org/uniprot/TPBG_HUMAN	22.0721	24.3937	24.4876	22.2699	21.3096	22.1805
TPD52_HUMAN	1	Tumor protein D52; AltName: Full=Protein N8	http://www.uniprot.org/uniprot/TPD52_HUMAN			18.3139							19.9379	20.3019
TPIS_HUMAN	4	Triosephosphate isomerase; Short=TIM; EC=5.3.1.1; AltName: Full=Triose-phosphate isomerase	http://www.uniprot.org/uniprot/TPIS_HUMAN	24.7742	25.0411	25.0684	23.6735	23.1548	23.6077	21.0984	21.7622	21.0176	23.2108	23.3877	23.4197
TPM1_HUMAN	3	Tropomyosin alpha-1 chain; AltName: Full=Alpha-tropomyosin; AltName: Full=Tropomyosin-1	http://www.uniprot.org/uniprot/TPM1_HUMAN	25.4854	25.2154	25.4316	22.362	20.9204	21.9767				21.3167	21.5686	20.6332
TPM3L_HUMAN	2	Putative tropomyosin alpha-3 chain-like protein	http://www.uniprot.org/uniprot/TPM3L_HUMAN	23.9154	24.0063	24.3307							20.4211	19.7374	19.7037
TR10A_HUMAN	1	Tumor necrosis factor receptor superfamily member 10A; AltName: Full=Death receptor 4; AltName: Full=TNF-related apoptosis-inducing ligand receptor 1; Short=TRAIL receptor 1; Short=TRAIL-R1; AltName: CD_antigen=CD261; Flags: Precursor	http://www.uniprot.org/uniprot/TR10A_HUMAN	21.4321	21.4126	21.8187
TRFE_HUMAN	5	Serotransferrin; Short=Transferrin; AltName: Full=Beta-1 metal-binding globulin; AltName: Full=Siderophilin; Flags: Precursor	http://www.uniprot.org/uniprot/TRFE_HUMAN				24.0644	22.5933	22.6296	19.3871	19.9325
TRIM3_HUMAN	1	Tripartite motif-containing protein 3; AltName: Full=Brain-expressed RING finger protein; AltName: Full=RING finger protein 22; AltName: Full=RING finger protein 97	http://www.uniprot.org/uniprot/TRIM3_HUMAN		22.3468	22.9326	20.9874		21.5172	31.0986	31.6504		31.5922		29.815
TRP13_HUMAN	1	Thyroid receptor-interacting protein 13; Short=TR-interacting protein 13; Short=TRIP-13; AltName: Full=Human papillomavirus type 16 E1 protein-binding protein; Short=16E1-BP; Short=HPV16 E1 protein-binding protein; AltName: Full=Thyroid hormone receptor interactor 13	http://www.uniprot.org/uniprot/TRP13_HUMAN	22.0094	21.8878	22.0692
TRY1_HUMAN	1	Trypsin-1; EC=3.4.21.4; AltName: Full=Beta-trypsin; AltName: Full=Cationic trypsinogen; AltName: Full=Serine protease 1; AltName: Full=Trypsin I; Contains: Alpha-trypsin chain 1; Contains: Alpha-trypsin chain 2; Flags: Precursor	http://www.uniprot.org/uniprot/TRY1_HUMAN		22.6723	23.4652	20.9405					23.4798		23.59	20.9247
TS101_HUMAN	11	Tumor susceptibility gene 101 protein; AltName: Full=ESCRT-I complex subunit TSG101	http://www.uniprot.org/uniprot/TS101_HUMAN	26.1477	22.9545	24.2176	20.9539	19.6711	19.7875	21.5843	23.0075	23.8963	22.3712	22.3822	22.2036
TSN14_HUMAN	1	Tetraspanin-14; Short=Tspan-14; AltName: Full=DC-TM4F2; AltName: Full=Transmembrane 4 superfamily member 14	http://www.uniprot.org/uniprot/TSN14_HUMAN		20.223							19.6957		20.7031
TSN15_HUMAN	1	Tetraspanin-15; Short=Tspan-15; AltName: Full=Tetraspan NET-7; AltName: Full=Transmembrane 4 superfamily member 15	http://www.uniprot.org/uniprot/TSN15_HUMAN	21.8862	22.1513	22.1441				20.6615	21.6039	21.104			20.3818
TSN4_HUMAN	1	Tetraspanin-4; Short=Tspan-4; AltName: Full=Novel antigen 2; Short=NAG-2; AltName: Full=Transmembrane 4 superfamily member 7	http://www.uniprot.org/uniprot/TSN4_HUMAN	22.0054	22.4285	22.8275	20.6515	18.3305	20.0005			18.4278
TSN6_HUMAN	1	Tetraspanin-6; Short=Tspan-6; AltName: Full=A15 homolog; AltName: Full=Putative NF-kappa-B-activating protein 321; AltName: Full=T245 protein; AltName: Full=Tetraspanin TM4-D; AltName: Full=Transmembrane 4 superfamily member 6	http://www.uniprot.org/uniprot/TSN6_HUMAN	20.2126	20.5109					21.3312	21.8401	21.3387
TSN8_HUMAN	1	Tetraspanin-8; Short=Tspan-8; AltName: Full=Transmembrane 4 superfamily member 3; AltName: Full=Tumor-associated antigen CO-029	http://www.uniprot.org/uniprot/TSN8_HUMAN										23.7433	23.4447	22.6951
TTYH3_HUMAN	1	Protein tweety homolog 3; Short=hTTY3	http://www.uniprot.org/uniprot/TTYH3_HUMAN	20.396	20.2493		20.775	20.4363	20.6082		19.7447
U2AF2_HUMAN	1	Splicing factor U2AF 65 kDa subunit; AltName: Full=U2 auxiliary factor 65 kDa subunit; Short=hU2AF(65); Short=hU2AF65; AltName: Full=U2 snRNP auxiliary factor large subunit	http://www.uniprot.org/uniprot/U2AF2_HUMAN			22.4997						19.2125	21.2719		21.191
UBC12_HUMAN	1	NEDD8-conjugating enzyme Ubc12; EC=6.3.2.-; AltName: Full=NEDD8 carrier protein; AltName: Full=NEDD8 protein ligase; AltName: Full=Ubiquitin-conjugating enzyme E2 M	http://www.uniprot.org/uniprot/UBC12_HUMAN		20.7769	21.3241							19.5478	21.5225	19.6987
UCHL1_HUMAN	2	Ubiquitin carboxyl-terminal hydrolase isozyme L1; Short=UCH-L1; EC=3.4.19.12; EC=6.-.-.-; AltName: Full=Neuron cytoplasmic protein 9.5; AltName: Full=PGP 9.5; Short=PGP9.5; AltName: Full=Ubiquitin thioesterase L1	http://www.uniprot.org/uniprot/UCHL1_HUMAN	23.3739	24.6567	23.6858	21.2165							20.9744
UGDH_HUMAN	7	UDP-glucose 6-dehydrogenase; Short=UDP-Glc dehydrogenase; Short=UDP-GlcDH; Short=UDPGDH; EC=1.1.1.22	http://www.uniprot.org/uniprot/UGDH_HUMAN	23.596	23.5092	23.7667	21.7061	19.598		20.0368	20.397	19.688	20.5669	20.4136	20.4995
VAPA_HUMAN	1	Vesicle-associated membrane protein-associated protein A; Short=VAMP-A; Short=VAMP-associated protein A; Short=VAP-A; AltName: Full=33 kDa VAMP-associated protein; Short=VAP-33	http://www.uniprot.org/uniprot/VAPA_HUMAN	21.9951	22.2383	22.0177
VAT1_HUMAN	3	Synaptic vesicle membrane protein VAT-1 homolog; EC=1.-.-.-	http://www.uniprot.org/uniprot/VAT1_HUMAN	23.6776	23.677	23.7879	24.0026	23.5577	24.3523
VATA_HUMAN	2	V-type proton ATPase catalytic subunit A; Short=V-ATPase subunit A; EC=3.6.3.14; AltName: Full=V-ATPase 69 kDa subunit; AltName: Full=Vacuolar ATPase isoform VA68; AltName: Full=Vacuolar proton pump subunit alpha	http://www.uniprot.org/uniprot/VATA_HUMAN		19.851		21.9377	21.5712	21.9255	19.2202			18.7965
VATB1_HUMAN	1	V-type proton ATPase subunit B, kidney isoform; Short=V-ATPase subunit B 1; AltName: Full=Endomembrane proton pump 58 kDa subunit; AltName: Full=Vacuolar proton pump subunit B 1	http://www.uniprot.org/uniprot/VATB1_HUMAN				22.3477	21.4284	22.1728				18.5438		19.3607
VINC_HUMAN	3	Vinculin; AltName: Full=Metavinculin	http://www.uniprot.org/uniprot/VINC_HUMAN	21.8748	21.4468	21.9275			20.6197		21.4764				20.4616
VP37C_HUMAN	3	Vacuolar protein sorting-associated protein 37C; Short=hVps37C; AltName: Full=ESCRT-I complex subunit VPS37C	http://www.uniprot.org/uniprot/VP37C_HUMAN	20.6501	20.6648	20.9576		20.7892		21.173	21.5036	20.6098	22.4815	22.5415	22.6384
VPS28_HUMAN	4	Vacuolar protein sorting-associated protein 28 homolog; Short=H-Vps28; AltName: Full=ESCRT-I complex subunit VPS28	http://www.uniprot.org/uniprot/VPS28_HUMAN	21.5957	21.7324	21.5914	20.8744	20.3787	20.9185	24.0388	24.1214	23.422	22.7909	23.2809	22.4915
VPS35_HUMAN	2	Vacuolar protein sorting-associated protein 35; Short=hVPS35; AltName: Full=Maternal-embryonic 3; AltName: Full=Vesicle protein sorting 35	http://www.uniprot.org/uniprot/VPS35_HUMAN	22.267	22.2109	22.6337		19.6922				18.1415	20.6367	21.0754	21.1561
VTA1_HUMAN	1	Vacuolar protein sorting-associated protein VTA1 homolog; AltName: Full=Dopamine-responsive gene 1 protein; Short=DRG-1; AltName: Full=LYST-interacting protein 5; Short=LIP5; AltName: Full=SKD1-binding protein 1; Short=SBP1	http://www.uniprot.org/uniprot/VTA1_HUMAN		22.3683	22.8486	20.6286						20.4701		20.7494
WASF2_HUMAN	1	Wiskott-Aldrich syndrome protein family member 2; Short=WASP family protein member 2; AltName: Full=Protein WAVE-2; AltName: Full=Verprolin homology domain-containing protein 2	http://www.uniprot.org/uniprot/WASF2_HUMAN	21.3557	21.395	20.9423		19.9097	20.2103	19.0866	20.1247		18.2476
WDR1_HUMAN	4	WD repeat-containing protein 1; AltName: Full=Actin-interacting protein 1; Short=AIP1; AltName: Full=NORI-1	http://www.uniprot.org/uniprot/WDR1_HUMAN	22.3926	22.6103	22.5459	21.8341		19.2868					21.2566	21.8959
XPO1_HUMAN	3	Exportin-1; Short=Exp1; AltName: Full=Chromosome region maintenance 1 protein homolog	http://www.uniprot.org/uniprot/XPO1_HUMAN	21.0275	21.2173	21.103		19.2427	19.6779				20.8436	20.8571	20.996
XPO2_HUMAN	3	Exportin-2; Short=Exp2; AltName: Full=Cellular apoptosis susceptibility protein; AltName: Full=Chromosome segregation 1-like protein; AltName: Full=Importin-alpha re-exporter	http://www.uniprot.org/uniprot/XPO2_HUMAN	20.246	21.2357	20.9247	19.2756		24.2903	21.9498		18.3054	21.3791	21.0559	21.2947
XRCC5_HUMAN	2	X-ray repair cross-complementing protein 5; EC=3.6.4.-; AltName: Full=86 kDa subunit of Ku antigen; AltName: Full=ATP-dependent DNA helicase 2 subunit 2; AltName: Full=ATP-dependent DNA helicase II 80 kDa subunit; AltName: Full=CTC box-binding factor 85 kDa subunit; Short=CTC85; Short=CTCBF; AltName: Full=DNA repair protein XRCC5; AltName: Full=Ku80; AltName: Full=Ku86; AltName: Full=Lupus Ku aut…	http://www.uniprot.org/uniprot/XRCC5_HUMAN	20.7275	19.7994	20.1751	18.702	18.7984					20.2494	20.2866	20.3164
XRCC6_HUMAN	2	X-ray repair cross-complementing protein 6; EC=3.6.4.-; EC=4.2.99.-; AltName: Full=5'-deoxyribose-5-phosphate lyase Ku70; Short=5'-dRP lyase Ku70; AltName: Full=70 kDa subunit of Ku antigen; AltName: Full=ATP-dependent DNA helicase 2 subunit 1; AltName: Full=ATP-dependent DNA helicase II 70 kDa subunit; AltName: Full=CTC box-binding factor 75 kDa subunit; Short=CTC75; Short=CTCBF; AltName: Full=D…	http://www.uniprot.org/uniprot/XRCC6_HUMAN		21.7517	21.944	20.408		20.2222			19.3071	22.0887	22.3054	22.3116
YBOX1_HUMAN	5	Nuclease-sensitive element-binding protein 1; AltName: Full=CCAAT-binding transcription factor I subunit A; Short=CBF-A; AltName: Full=DNA-binding protein B; Short=DBPB; AltName: Full=Enhancer factor I subunit A; Short=EFI-A; AltName: Full=Y-box transcription factor; AltName: Full=Y-box-binding protein 1; Short=YB-1	http://www.uniprot.org/uniprot/YBOX1_HUMAN	21.6492	21.5343	21.1262	20.4886		20.2243	21.3814	21.6427	21.2536	22.8033	22.87	21.5233
ZCCHV_HUMAN	1	Zinc finger CCCH-type antiviral protein 1; AltName: Full=Zinc finger CCCH domain-containing protein 2; AltName: Full=Zinc finger antiviral protein; Short=ZAP	http://www.uniprot.org/uniprot/ZCCHV_HUMAN			20.6619					19.8898		20.1077	20.3333	20.2039
ZO2_HUMAN	3	Tight junction protein ZO-2; AltName: Full=Tight junction protein 2; AltName: Full=Zona occludens protein 2; AltName: Full=Zonula occludens protein 2	http://www.uniprot.org/uniprot/ZO2_HUMAN	23.2127	22.8746	23.1081
ZZZ3_HUMAN	1	ZZ-type zinc finger-containing protein 3	http://www.uniprot.org/uniprot/ZZZ3_HUMAN							27.5888	27.3239	28.2868	27.4429	28.077	26.657

## Sheet: Table S3. Proteins ≥2Peptides
UniProt Entry Name	PepCount	Protein Description	Uniprot Website Link	PNT2C2_1	PNT2C2_2	PNT2C2_3r	RWPE_1	RWPE_2	RWPE_3	PC346C_1	PC346C_2	PC346C_3	VCaP_1	VCaP_2	VCaP_3	PNT2C2_Proteins	RWPE_Proteins	PC346C_Proteins	VcaP_Proteins
ARP3B_HUMAN	2	Actin-related protein 3B; AltName: Full=ARP3-beta; AltName: Full=Actin-like protein 3B; AltName: Full=Actin-related protein ARP4	http://www.uniprot.org/uniprot/ARP3B_HUMAN	27.6739	27.7039	27.757	23.5347	18.8997	22.8888	27.3712	27.4072	27.6682	27.2214	27.2825	26.6377	x	x	x	x
CD151_HUMAN	2	CD151 antigen; AltName: Full=GP27; AltName: Full=Membrane glycoprotein SFA-1; AltName: Full=Platelet-endothelial tetraspan antigen 3; Short=PETA-3; AltName: Full=Tetraspanin-24; Short=Tspan-24; AltName: CD_antigen=CD151	http://www.uniprot.org/uniprot/CD151_HUMAN	25.3542	25.2269	25.3672	25.0457	23.5685	23.4731	23.7493	23.723	24.858	20.6477	21.8208	20.2525	x	x	x	x
CTNA1_HUMAN	2	Catenin alpha-1; AltName: Full=Alpha E-catenin; AltName: Full=Cadherin-associated protein; AltName: Full=Renal carcinoma antigen NY-REN-13	http://www.uniprot.org/uniprot/CTNA1_HUMAN	23.0039	22.7671	23.2995	21.3047	20.9473	22.0256	19.8716	20.9185	19.0813	22.6506	21.6074	22.3036	x	x	x	x
PAL4A_HUMAN	2	Peptidylprolyl cis-trans isomerase A-like 4A/B/C; Short=PPIase A-like 4A; EC=5.2.1.8; AltName: Full=Chromosome 1-amplified sequence 2; Short=COAS-2; AltName: Full=Cyclophilin homolog overexpressed in liver cancer	http://www.uniprot.org/uniprot/PAL4A_HUMAN	20.7878	24.9636	25.0364	25.3753	23.0038	23.1999	22.179	23.1215	22.3743	23.9488	24.7487	24.2203	x	x	x	x
SDC1_HUMAN	2	Syndecan-1; Short=SYND1; AltName: CD_antigen=CD138; Flags: Precursor	http://www.uniprot.org/uniprot/SDC1_HUMAN	21.9191	22.1608	21.9541	23.4583	22.3054	22.7432	22.8123	22.8381	22.4218	24.2297	24.0985	24.6039	x	x	x	x
AT12A_HUMAN	3	Potassium-transporting ATPase alpha chain 2; EC=3.6.3.10; AltName: Full=Non-gastric H(+)/K(+) ATPase subunit alpha; AltName: Full=Proton pump	http://www.uniprot.org/uniprot/AT12A_HUMAN	25.0553	24.7897	24.7669	24.068	22.9199	23.5867	21.105	21.3784	21.1336	22.114	22.8765	20.9489	x	x	x	x
H90B2_HUMAN	3	Putative heat shock protein HSP 90-beta 2; AltName: Full=Heat shock protein 90-beta b; Short=Heat shock protein 90Bb	http://www.uniprot.org/uniprot/H90B2_HUMAN	25.4468	25.5003	25.5398	24.7104	23.2709	23.3265	21.0654	22.7103	21.9131	24.2583	24.7229	23.8275	x	x	x	x
HBB_HUMAN	3	Hemoglobin subunit beta; AltName: Full=Beta-globin; AltName: Full=Hemoglobin beta chain; Contains: LVV-hemorphin-7	http://www.uniprot.org/uniprot/HBB_HUMAN	21.2851	22.2479	21.5799	28.1814	27.4935	27.9568	22.2076	23.9143	21.8756	22.805	22.3685	22.8776	x	x	x	x
HNRPK_HUMAN	3	Heterogeneous nuclear ribonucleoprotein K; Short=hnRNP K; AltName: Full=Transformation up-regulated nuclear protein; Short=TUNP	http://www.uniprot.org/uniprot/HNRPK_HUMAN	22.3703	22.4038	21.9169	21.2198	20.6403	21.412	20.42	20.8398	19.923	23.1162	22.7662	23.011	x	x	x	x
K1C10_HUMAN	3	Keratin, type I cytoskeletal 10; AltName: Full=Cytokeratin-10; Short=CK-10; AltName: Full=Keratin-10; Short=K10	http://www.uniprot.org/uniprot/K1C10_HUMAN	25.3393	25.8074	23.5092	25.137	24.245	23.9329	23.2638	23.7766	23.9214	24.1005	24.8176	23.8714	x	x	x	x
K22E_HUMAN	3	Keratin, type II cytoskeletal 2 epidermal; AltName: Full=Cytokeratin-2e; Short=CK-2e; AltName: Full=Epithelial keratin-2e; AltName: Full=Keratin-2 epidermis; AltName: Full=Keratin-2e; Short=K2e; AltName: Full=Type-II keratin Kb2	http://www.uniprot.org/uniprot/K22E_HUMAN	23.4318	23.6963	24.0229	24.325	23.2267	24.4225	22.1005	22.735	21.3932	22.6246	21.573	24.616	x	x	x	x
PARK7_HUMAN	3	Protein DJ-1; EC=3.4.-.-; AltName: Full=Oncogene DJ1; AltName: Full=Parkinson disease protein 7; Flags: Precursor	http://www.uniprot.org/uniprot/PARK7_HUMAN	21.0646	21.7602	21.9584	22.4095	21.9187	22.1643	19.4692	19.9078	20.0067	22.156	22.2587	22.4456	x	x	x	x
PEBP1_HUMAN	3	Phosphatidylethanolamine-binding protein 1; Short=PEBP-1; AltName: Full=HCNPpp; AltName: Full=Neuropolypeptide h3; AltName: Full=Prostatic-binding protein; AltName: Full=Raf kinase inhibitor protein; Short=RKIP; Contains: Hippocampal cholinergic neurostimulating peptide; Short=HCNP	http://www.uniprot.org/uniprot/PEBP1_HUMAN	21.8357	21.9272	22.1028	22.1732	21.8159	21.6491	21.1611	21.7367	21.1231	23.3728	23.285	22.7672	x	x	x	x
RAB10_HUMAN	3	Ras-related protein Rab-10	http://www.uniprot.org/uniprot/RAB10_HUMAN	23.9646	24.2184	24.5961	23.0246	22.3052	21.9887	21.3035	21.6735	20.5045	22.1274	21.1378	20.1696	x	x	x	x
RAB5C_HUMAN	3	Ras-related protein Rab-5C; AltName: Full=L1880; AltName: Full=RAB5L	http://www.uniprot.org/uniprot/RAB5C_HUMAN	21.5014	21.2088	20.9221	21.2689	21.1042	21.3152	20.739	21.3361	20.8937	20.1916	20.5767	20.0419	x	x	x	x
RALA_HUMAN	3	Ras-related protein Ral-A; Flags: Precursor	http://www.uniprot.org/uniprot/RALA_HUMAN	22.9816	22.9392	23.6003	22.3659	21.7421	22.3353	20.5379	21.0961	21.7472	21.6202	22.225	21.7804	x	x	x	x
1433T_HUMAN	4	14-3-3 protein theta; AltName: Full=14-3-3 protein T-cell; AltName: Full=14-3-3 protein tau; AltName: Full=Protein HS1	http://www.uniprot.org/uniprot/1433T_HUMAN	22.2028	24.7843	25.4754	24.4721	24.0591	24.3922	20.2923	21.234	21.8927	22.2125	22.9034	22.2562	x	x	x	x
ACLY_HUMAN	4	ATP-citrate synthase; EC=2.3.3.8; AltName: Full=ATP-citrate (pro-S-)-lyase; Short=ACL; AltName: Full=Citrate cleavage enzyme	http://www.uniprot.org/uniprot/ACLY_HUMAN	22.2555	22.4838	22.0885	20.3794	19.5316	19.8765	23.4342	19.8433	27.5992	26.8739	19.1676	27.1817	x	x	x	x
ARF1_HUMAN	4	ADP-ribosylation factor 1	http://www.uniprot.org/uniprot/ARF1_HUMAN	24.6477	24.2415	24.3771	22.6	21.4225	20.5931	20.2797	20.3315	21.2399	21.8383	20.8915	21.1716	x	x	x	x
H90B3_HUMAN	4	Putative heat shock protein HSP 90-beta-3; AltName: Full=Heat shock protein 90-beta c; Short=Heat shock protein 90Bc	http://www.uniprot.org/uniprot/H90B3_HUMAN	25.4872	25.434	25.4853	23.6684	21.9154	23.3599	20.0981	21.8981	22.2704	23.2124	23.4158	22.741	x	x	x	x
HSP7C_HUMAN	4	Heat shock cognate 71 kDa protein; AltName: Full=Heat shock 70 kDa protein 8	http://www.uniprot.org/uniprot/HSP7C_HUMAN	24.3727	24.747	24.42	24.6178	23.2308	23.4552	24.1494	25.2503	23.8648	23.933	23.4353	24.0843	x	x	x	x
LGUL_HUMAN	4	Lactoylglutathione lyase; EC=4.4.1.5; AltName: Full=Aldoketomutase; AltName: Full=Glyoxalase I; Short=Glx I; AltName: Full=Ketone-aldehyde mutase; AltName: Full=Methylglyoxalase; AltName: Full=S-D-lactoylglutathione methylglyoxal lyase	http://www.uniprot.org/uniprot/LGUL_HUMAN	24.1421	24.1762	24.2258	22.5172	21.2112	22.3157	22.269	21.4975	22.6159	23.1206	23.3768	23.0132	x	x	x	x
PP1A_HUMAN	4	Serine/threonine-protein phosphatase PP1-alpha catalytic subunit; Short=PP-1A; EC=3.1.3.16	http://www.uniprot.org/uniprot/PP1A_HUMAN	23.4597	25.5412	25.5487	23.0839	22.3724	22.9037	21.3022	21.8693	21.1849	23.0878	22.931	23.2299	x	x	x	x
RAB1A_HUMAN	4	Ras-related protein Rab-1A; AltName: Full=YPT1-related protein	http://www.uniprot.org/uniprot/RAB1A_HUMAN	25.0819	25.2848	25.2377	24.519	23.8078	24.836	22.2048	23.018	21.6015	24.7719	23.7387	24.5746	x	x	x	x
RSSA_HUMAN	4	40S ribosomal protein SA; AltName: Full=37 kDa laminin receptor precursor; Short=37LRP; AltName: Full=37/67 kDa laminin receptor; Short=LRP/LR; AltName: Full=67 kDa laminin receptor; Short=67LR; AltName: Full=Colon carcinoma laminin-binding protein; AltName: Full=Laminin receptor 1; Short=LamR; AltName: Full=Laminin-binding protein precursor p40; Short=LBP/p40; AltName: Full=Multidrug resistance-…	http://www.uniprot.org/uniprot/RSSA_HUMAN	21.3443	21.2532	21.0284	21.9673	21.451	21.6387	20.3599	20.7387	20.2926	22.7892	22.1024	22.7004	x	x	x	x
TPIS_HUMAN	4	Triosephosphate isomerase; Short=TIM; EC=5.3.1.1; AltName: Full=Triose-phosphate isomerase	http://www.uniprot.org/uniprot/TPIS_HUMAN	24.7742	25.0411	25.0684	23.6735	23.1548	23.6077	21.0984	21.7622	21.0176	23.2108	23.3877	23.4197	x	x	x	x
VPS28_HUMAN	4	Vacuolar protein sorting-associated protein 28 homolog; Short=H-Vps28; AltName: Full=ESCRT-I complex subunit VPS28	http://www.uniprot.org/uniprot/VPS28_HUMAN	21.5957	21.7324	21.5914	20.8744	20.3787	20.9185	24.0388	24.1214	23.422	22.7909	23.2809	22.4915	x	x	x	x
1433B_HUMAN	5	14-3-3 protein beta/alpha; AltName: Full=Protein 1054; AltName: Full=Protein kinase C inhibitor protein 1; Short=KCIP-1; Contains: 14-3-3 protein beta/alpha, N-terminally processed	http://www.uniprot.org/uniprot/1433B_HUMAN	27.4011	27.6819	27.7666	27.9368	26.3397	26.2597	22.5608	22.684	22.972	25.2294	25.4785	24.8949	x	x	x	x
AT1A1_HUMAN	5	Sodium/potassium-transporting ATPase subunit alpha-1; Short=Na(+)/K(+) ATPase alpha-1 subunit; EC=3.6.3.9; AltName: Full=Sodium pump subunit alpha-1; Flags: Precursor	http://www.uniprot.org/uniprot/AT1A1_HUMAN	24.9505	24.4634	24.8549	24.9762	24.1055	24.1039	20.5709	21.5345	22.4795	21.2455	21.7811	21.117	x	x	x	x
AT1B1_HUMAN	5	Sodium/potassium-transporting ATPase subunit beta-1; AltName: Full=Sodium/potassium-dependent ATPase subunit beta-1	http://www.uniprot.org/uniprot/AT1B1_HUMAN	24.9742	25.4123	25.0809	25.1528	23.7078	24.6595	21.5296	22.4045	20.4926	21.4323	21.7148	21.7649	x	x	x	x
ENOA_HUMAN	5	Alpha-enolase; EC=4.2.1.11; AltName: Full=2-phospho-D-glycerate hydro-lyase; AltName: Full=C-myc promoter-binding protein; AltName: Full=Enolase 1; AltName: Full=MBP-1; AltName: Full=MPB-1; AltName: Full=Non-neural enolase; Short=NNE; AltName: Full=Phosphopyruvate hydratase; AltName: Full=Plasminogen-binding protein	http://www.uniprot.org/uniprot/ENOA_HUMAN	26.7364	26.7951	27.0898	25.2853	24.4555	25.4465	22.9862	23.6068	23.1332	24.749	24.5532	24.7719	x	x	x	x
JAM1_HUMAN	5	Junctional adhesion molecule A; Short=JAM-A; AltName: Full=Junctional adhesion molecule 1; Short=JAM-1; AltName: Full=Platelet F11 receptor; AltName: Full=Platelet adhesion molecule 1; Short=PAM-1; AltName: CD_antigen=CD321; Flags: Precursor	http://www.uniprot.org/uniprot/JAM1_HUMAN	21.0666	21.667	21.74	21.6621	21.3398	21.5298	19.5787	20.9261	19.2819	19.8463	18.5731	19.6015	x	x	x	x
RAP1A_HUMAN	5	Ras-related protein Rap-1A; AltName: Full=C21KG; AltName: Full=G-22K; AltName: Full=GTP-binding protein smg p21A; AltName: Full=Ras-related protein Krev-1; Flags: Precursor	http://www.uniprot.org/uniprot/RAP1A_HUMAN	26.5475	26.3847	26.4593	25.3742	24.4008	24.4646	23.4454	23.6739	23.2459	23.549	23.6861	23.2975	x	x	x	x
RS2_HUMAN	5	40S ribosomal protein S2; AltName: Full=40S ribosomal protein S4; AltName: Full=Protein LLRep3	http://www.uniprot.org/uniprot/RS2_HUMAN	22.5611	22.4359	22.486	22.831	22.1987	21.8288	21.7982	21.9437	21.2549	23.6806	23.374	23.6613	x	x	x	x
TBB1_HUMAN	5	Tubulin beta-1 chain	http://www.uniprot.org/uniprot/TBB1_HUMAN	26.4144	26.4186	26.068	24.4089	24.0366	24.3136	22.9181	24.3328	22.7437	25.2118	25.1959	25.5172	x	x	x	x
TCPB_HUMAN	5	T-complex protein 1 subunit beta; Short=TCP-1-beta; AltName: Full=CCT-beta	http://www.uniprot.org/uniprot/TCPB_HUMAN	22.052	22.0216	22.0484	20.4805	19.8351	19.8698	19.2525	19.4127	19.953	21.1943	21.3231	21.3865	x	x	x	x
CLIC1_HUMAN	6	Chloride intracellular channel protein 1; AltName: Full=Chloride channel ABP; AltName: Full=Nuclear chloride ion channel 27; Short=NCC27; AltName: Full=Regulatory nuclear chloride ion channel protein; Short=hRNCC	http://www.uniprot.org/uniprot/CLIC1_HUMAN	25.2601	25.505	25.4966	23.7419	22.6619	23.3129	20.2363	20.7016	20.2264	21.034	21.1709	21.0292	x	x	x	x
EF1A1_HUMAN	6	Elongation factor 1-alpha 1; Short=EF-1-alpha-1; AltName: Full=Elongation factor Tu; Short=EF-Tu; AltName: Full=Eukaryotic elongation factor 1 A-1; Short=eEF1A-1; AltName: Full=Leukocyte receptor cluster member 7	http://www.uniprot.org/uniprot/EF1A1_HUMAN	26.3977	26.5211	26.8312	20.9266	23.2817	23.3512	24.4044	25.4097	25.122	24.8841	25.0559	23.1024	x	x	x	x
EF1A2_HUMAN	6	Elongation factor 1-alpha 2; Short=EF-1-alpha-2; AltName: Full=Eukaryotic elongation factor 1 A-2; Short=eEF1A-2; AltName: Full=Statin-S1	http://www.uniprot.org/uniprot/EF1A2_HUMAN	23.3527	23.0598	23.3587	22.1587	21.3598	22.4914	25.683	25.7818	24.0704	24.3519	23.8722	23.262	x	x	x	x
RB11A_HUMAN	6	Ras-related protein Rab-11A; Short=Rab-11; AltName: Full=YL8; Flags: Precursor	http://www.uniprot.org/uniprot/RB11A_HUMAN	21.7116	24.8183	25.134	23.9459	21.6676	22.0431	22.5824	23.7518	21.8819	22.6847	22.9899	22.9292	x	x	x	x
RL4_HUMAN	6	60S ribosomal protein L4; AltName: Full=60S ribosomal protein L1	http://www.uniprot.org/uniprot/RL4_HUMAN	22.5434	22.8683	22.4158	23.2775	22.404	23.3989	21.3157	22.4136	20.9535	24.6956	24.0802	24.0807	x	x	x	x
RS3_HUMAN	6	40S ribosomal protein S3	http://www.uniprot.org/uniprot/RS3_HUMAN	21.7879	21.8247	21.9028	22.7283	21.8678	21.9574	21.333	21.8975	20.483	22.5166	22.2727	22.9479	x	x	x	x
RS8_HUMAN	6	40S ribosomal protein S8	http://www.uniprot.org/uniprot/RS8_HUMAN	21.9634	21.8957	21.7122	22.5393	21.5332	22.3717	21.071	21.119	20.9147	22.8809	23.8653	23.3835	x	x	x	x
SAHH_HUMAN	6	Adenosylhomocysteinase; Short=AdoHcyase; EC=3.3.1.1; AltName: Full=S-adenosyl-L-homocysteine hydrolase	http://www.uniprot.org/uniprot/SAHH_HUMAN	22.2151	22.2639	22.2483	22.5357	21.5114	21.8019	20.1931	20.8148	19.7989	22.3424	22.4329	22.5221	x	x	x	x
TCPE_HUMAN	6	T-complex protein 1 subunit epsilon; Short=TCP-1-epsilon; AltName: Full=CCT-epsilon	http://www.uniprot.org/uniprot/TCPE_HUMAN	21.1501	23.2238	23.5521	23.1962	22.3588	22.7571	19.7891	20.0682	19.9182	22.0641	21.43	22.9603	x	x	x	x
CLH1_HUMAN	7	Clathrin heavy chain 1; AltName: Full=Clathrin heavy chain on chromosome 17; Short=CLH-17	http://www.uniprot.org/uniprot/CLH1_HUMAN	24.5825	24.1841	24.4245	24.5529	23.6466	24.3537	23.1734	23.7263	23.0216	25.0672	24.8904	25.2782	x	x	x	x
KPYM_HUMAN	7	Pyruvate kinase isozymes M1/M2; EC=2.7.1.40; AltName: Full=Cytosolic thyroid hormone-binding protein; Short=CTHBP; AltName: Full=Opa-interacting protein 3; Short=OIP-3; AltName: Full=Pyruvate kinase 2/3; AltName: Full=Pyruvate kinase muscle isozyme; AltName: Full=Thyroid hormone-binding protein 1; Short=THBP1; AltName: Full=Tumor M2-PK; AltName: Full=p58	http://www.uniprot.org/uniprot/KPYM_HUMAN	25.2655	25.757	25.74	24.9456	24.1725	24.2225	21.5415	22.2799	20.8925	23.5583	23.0969	23.55	x	x	x	x
TBA1A_HUMAN	7	Tubulin alpha-1A chain; AltName: Full=Alpha-tubulin 3; AltName: Full=Tubulin B-alpha-1; AltName: Full=Tubulin alpha-3 chain	http://www.uniprot.org/uniprot/TBA1A_HUMAN	27.7486	27.7978	28.0749	26.3247	25.2823	26.0993	24.1589	24.444	24.7501	26.2572	26.0711	25.8922	x	x	x	x
BASI_HUMAN	8	Basigin; AltName: Full=5F7; AltName: Full=Collagenase stimulatory factor; AltName: Full=Extracellular matrix metalloproteinase inducer; Short=EMMPRIN; AltName: Full=Leukocyte activation antigen M6; AltName: Full=OK blood group antigen; AltName: Full=Tumor cell-derived collagenase stimulatory factor; Short=TCSF; AltName: CD_antigen=CD147; Flags: Precursor	http://www.uniprot.org/uniprot/BASI_HUMAN	25.3302	25.6987	26.3588	27.0713	25.7029	26.5958	23.0772	22.5171	23.1029	21.1816	21.0926	21.2601	x	x	x	x
IMB1_HUMAN	8	Importin subunit beta-1; AltName: Full=Importin-90; AltName: Full=Karyopherin subunit beta-1; AltName: Full=Nuclear factor p97; AltName: Full=Pore targeting complex 97 kDa subunit; Short=PTAC97	http://www.uniprot.org/uniprot/IMB1_HUMAN	24.2857	24.3627	24.2303	21.2747	20.9793	21.2709	18.9336	19.7062	18.8399	22.2334	21.9667	22.2296	x	x	x	x
PRDX1_HUMAN	8	Peroxiredoxin-1; EC=1.11.1.15; AltName: Full=Natural killer cell-enhancing factor A; Short=NKEF-A; AltName: Full=Proliferation-associated gene protein; Short=PAG; AltName: Full=Thioredoxin peroxidase 2; AltName: Full=Thioredoxin-dependent peroxide reductase 2	http://www.uniprot.org/uniprot/PRDX1_HUMAN	24.2704	24.5128	24.7893	23.2904	22.6159	23.2138	21.6743	23.0059	21.5968	22.1293	22.6386	22.3726	x	x	x	x
AT1B3_HUMAN	9	Sodium/potassium-transporting ATPase subunit beta-3; AltName: Full=Sodium/potassium-dependent ATPase subunit beta-3; Short=ATPB-3; AltName: CD_antigen=CD298	http://www.uniprot.org/uniprot/AT1B3_HUMAN	24.2403	24.3307	24.4448	23.943	23.2263	23.5792	21.4781	22.2271	20.9383	22.1676	21.8536	21.9919	x	x	x	x
RL40_HUMAN	9	Ubiquitin-60S ribosomal protein L40; AltName: Full=CEP52; AltName: Full=Ubiquitin A-52 residue ribosomal protein fusion product 1; Contains: Ubiquitin; Contains: 60S ribosomal protein L40; Flags: Precursor	http://www.uniprot.org/uniprot/RL40_HUMAN	27.5132	27.6605	27.8929	27.2018	26.0966	26.6112	28.8543	28.8245	29.5432	29.6304	30.1055	29.276	x	x	x	x
ANXA7_HUMAN	10	Annexin A7; AltName: Full=Annexin VII; AltName: Full=Annexin-7; AltName: Full=Synexin	http://www.uniprot.org/uniprot/ANXA7_HUMAN	20.8644	22.1603	22.5167	21.4228	19.4745	20.0495	19.3982	20.092	20.7091	21.4213	22.0954	21.4517	x	x	x	x
GRP78_HUMAN	11	78 kDa glucose-regulated protein; Short=GRP-78; AltName: Full=Endoplasmic reticulum lumenal Ca(2+)-binding protein grp78; AltName: Full=Heat shock 70 kDa protein 5; AltName: Full=Immunoglobulin heavy chain-binding protein; Short=BiP; Flags: Precursor	http://www.uniprot.org/uniprot/GRP78_HUMAN	26.462	26.4898	26.3148	25.427	24.5449	24.8286	20.5428	22.2121	24.9298	22.7335	23.4774	22.3638	x	x	x	x
PGK1_HUMAN	11	Phosphoglycerate kinase 1; EC=2.7.2.3; AltName: Full=Cell migration-inducing gene 10 protein; AltName: Full=Primer recognition protein 2; Short=PRP 2	http://www.uniprot.org/uniprot/PGK1_HUMAN	23.1557	22.8011	23.0665	21.473	20.38	20.8386	21.2405	21.3418	19.6119	21.029	20.7229	20.8757	x	x	x	x
TS101_HUMAN	11	Tumor susceptibility gene 101 protein; AltName: Full=ESCRT-I complex subunit TSG101	http://www.uniprot.org/uniprot/TS101_HUMAN	26.1477	22.9545	24.2176	20.9539	19.6711	19.7875	21.5843	23.0075	23.8963	22.3712	22.3822	22.2036	x	x	x	x
1433E_HUMAN	12	14-3-3 protein epsilon; Short=14-3-3E	http://www.uniprot.org/uniprot/1433E_HUMAN	25.469	26.3335	26.6307	25.5288	24.7208	25.2759	22.6701	23.0241	21.6487	24.9343	24.8623	24.6007	x	x	x	x
FPRP_HUMAN	12	Prostaglandin F2 receptor negative regulator; AltName: Full=CD9 partner 1; Short=CD9P-1; AltName: Full=Glu-Trp-Ile EWI motif-containing protein F; Short=EWI-F; AltName: Full=Prostaglandin F2-alpha receptor regulatory protein; AltName: Full=Prostaglandin F2-alpha receptor-associated protein; AltName: CD_antigen=CD315; Flags: Precursor	http://www.uniprot.org/uniprot/FPRP_HUMAN	20.7559	21.1974	21.397	23.7457	22.9637	23.0699	20.8569	21.7997	21.4021	19.7861	21.4332	20.2833	x	x	x	x
SDCB1_HUMAN	12	Syntenin-1; AltName: Full=Melanoma differentiation-associated protein 9; Short=MDA-9; AltName: Full=Pro-TGF-alpha cytoplasmic domain-interacting protein 18; Short=TACIP18; AltName: Full=Scaffold protein Pbp1; AltName: Full=Syndecan-binding protein 1	http://www.uniprot.org/uniprot/SDCB1_HUMAN	24.4507	24.6612	25.092	21.741	22.3298	22.6128	25.1986	25.4671	25.4941	23.1173	23.2978	23.1111	x	x	x	x
K1C9_HUMAN	15	Keratin, type I cytoskeletal 9; AltName: Full=Cytokeratin-9; Short=CK-9; AltName: Full=Keratin-9; Short=K9	http://www.uniprot.org/uniprot/K1C9_HUMAN	23.3489	23.1155	23.4182	24.0613	23.2994	23.5242	21.5005	22.1159	21.6417	22.9155	22.7691	23.1832	x	x	x	x
ITA6_HUMAN	16	Integrin alpha-6; AltName: Full=CD49 antigen-like family member F; AltName: Full=VLA-6; AltName: CD_antigen=CD49f; Contains: Integrin alpha-6 heavy chain; Contains: Integrin alpha-6 light chain; Flags: Precursor	http://www.uniprot.org/uniprot/ITA6_HUMAN	22.8278	22.9885	22.942	25.971	24.9442	25.3689	20.6158	20.7733	20.3633	20.6171	20.7597	20.7515	x	x	x	x
KIF23_HUMAN	18	Kinesin-like protein KIF23; AltName: Full=Kinesin-like protein 5; AltName: Full=Mitotic kinesin-like protein 1	http://www.uniprot.org/uniprot/KIF23_HUMAN	26.2365	26.4596	26.5148	21.5725	20.5949	21.2789	23.0279	25.3731	25.4383	23.7471	21.5413	22.3047	x	x	x	x
ANXA2_HUMAN	20	Annexin A2; AltName: Full=Annexin II; AltName: Full=Annexin-2; AltName: Full=Calpactin I heavy chain; AltName: Full=Calpactin-1 heavy chain; AltName: Full=Chromobindin-8; AltName: Full=Lipocortin II; AltName: Full=Placental anticoagulant protein IV; Short=PAP-IV; AltName: Full=Protein I; AltName: Full=p36	http://www.uniprot.org/uniprot/ANXA2_HUMAN	27.8252	27.7664	27.958	25.7189	24.4777	25.077	19.8547	20.4494	19.6753	22.2124	22.5422	21.9879	x	x	x	x
CTNB1_HUMAN	20	Catenin beta-1; AltName: Full=Beta-catenin	http://www.uniprot.org/uniprot/CTNB1_HUMAN	25.1985	25.2007	25.3402	22.612	21.4469	21.8314	20.1147	20.6181	19.9542	22.2064	22.4028	22.4356	x	x	x	x
ACTA_HUMAN	25	Actin, aortic smooth muscle; AltName: Full=Alpha-actin-2; AltName: Full=Cell growth-inhibiting gene 46 protein; Flags: Precursor	http://www.uniprot.org/uniprot/ACTA_HUMAN	29.4733	29.4696	29.577	27.9911	26.7247	27.3765	25.7733	26.393	25.5223	25.6387	25.7028	25.2699	x	x	x	x
PDC6I_HUMAN	29	Programmed cell death 6-interacting protein; Short=PDCD6-interacting protein; AltName: Full=ALG-2-interacting protein 1; AltName: Full=Hp95	http://www.uniprot.org/uniprot/PDC6I_HUMAN	23.7217	23.6913	23.7554	22.6205	21.7056	21.9283	24.9942	25.6972	25.3894	25.665	25.5631	25.788	x	x	x	x
FAS_HUMAN	35	Fatty acid synthase; EC=2.3.1.85; Includes: [Acyl-carrier-protein] S-acetyltransferase; EC=2.3.1.38; Includes: [Acyl-carrier-protein] S-malonyltransferase; EC=2.3.1.39; Includes: 3-oxoacyl-[acyl-carrier-protein] synthase; EC=2.3.1.41; Includes: 3-oxoacyl-[acyl-carrier-protein] reductase; EC=1.1.1.100; Includes: 3-hydroxypalmitoyl-[acyl-carrier-protein] dehydratase; EC=4.2.1.61; Includes: Enoyl-[a…	http://www.uniprot.org/uniprot/FAS_HUMAN	23.8753	24.0751	24.1777	21.8556	21.319	21.8028	25.6823	25.9677	25.5013	24.2228	24.286	24.0322	x	x	x	x
IQGA1_HUMAN	43	Ras GTPase-activating-like protein IQGAP1; AltName: Full=p195	http://www.uniprot.org/uniprot/IQGA1_HUMAN	25.2511	25.26	25.2421	20.5233	20.3757	20.8094	20.5315	20.266	19.5506	20.852	20.908	20.7909	x	x	x	x
CD9_HUMAN	3	CD9 antigen; AltName: Full=5H9 antigen; AltName: Full=Cell growth-inhibiting gene 2 protein; AltName: Full=Leukocyte antigen MIC3; AltName: Full=Motility-related protein; Short=MRP-1; AltName: Full=Tetraspanin-29; Short=Tspan-29; AltName: Full=p24; AltName: CD_antigen=CD9	http://www.uniprot.org/uniprot/CD9_HUMAN		25.6983	25.6399	24.2943	22.5145	23.3943	27.4818	27.3758	27.7334	25.5854	26.5703	25.7963	x	x	x	x
RHOA_HUMAN	3	Transforming protein RhoA; AltName: Full=Rho cDNA clone 12; Short=h12; Flags: Precursor	http://www.uniprot.org/uniprot/RHOA_HUMAN		24.5285	25.1638	23.2013	22.1123	22.4554	20.1813	20.7483	21.0761	21.6975	21.9262	21.5518	x	x	x	x
PRDX6_HUMAN	4	Peroxiredoxin-6; EC=1.11.1.15; AltName: Full=1-Cys peroxiredoxin; Short=1-Cys PRX; AltName: Full=24 kDa protein; AltName: Full=Acidic calcium-independent phospholipase A2; Short=aiPLA2; EC=3.1.1.-; AltName: Full=Antioxidant protein 2; AltName: Full=Liver 2D page spot 40; AltName: Full=Non-selenium glutathione peroxidase; Short=NSGPx; EC=1.11.1.7; AltName: Full=Red blood cells page spot 12	http://www.uniprot.org/uniprot/PRDX6_HUMAN		22.7707	22.6518	21.8912	20.9522	22.0754	20.7889	22.0571	20.5015	22.445	22.3007	22.5978	x	x	x	x
EPCAM_HUMAN	5	Epithelial cell adhesion molecule; Short=Ep-CAM; AltName: Full=Adenocarcinoma-associated antigen; AltName: Full=Cell surface glycoprotein Trop-1; AltName: Full=Epithelial cell surface antigen; AltName: Full=Epithelial glycoprotein; Short=EGP; AltName: Full=Epithelial glycoprotein 314; Short=EGP314; Short=hEGP314; AltName: Full=KS 1/4 antigen; AltName: Full=KSA; AltName: Full=Major gastrointestina…	http://www.uniprot.org/uniprot/EPCAM_HUMAN		26.1157	26.1699	25.4918	23.3565	24.4092	25.2741	25.4861	25.8283	24.5735	24.5934	24.5417	x	x	x	x
RAC1_HUMAN	5	Ras-related C3 botulinum toxin substrate 1; AltName: Full=Cell migration-inducing gene 5 protein; AltName: Full=Ras-like protein TC25; AltName: Full=p21-Rac1; Flags: Precursor	http://www.uniprot.org/uniprot/RAC1_HUMAN		24.807	25.0824	24.824	23.352	23.601	21.8537	22.5544	22.4886	21.9881	20.8022	21.7169	x	x	x	x
TOLIP_HUMAN	2	Toll-interacting protein	http://www.uniprot.org/uniprot/TOLIP_HUMAN			21.1679	22.118	21.2747	21.8949	21.4694	21.6322	20.9686	23.1054	22.8825	23.0216	x	x	x	x
F10A1_HUMAN	4	Hsc70-interacting protein; Short=Hip; AltName: Full=Progesterone receptor-associated p48 protein; AltName: Full=Protein FAM10A1; AltName: Full=Putative tumor suppressor ST13; AltName: Full=Renal carcinoma antigen NY-REN-33; AltName: Full=Suppression of tumorigenicity 13 protein	http://www.uniprot.org/uniprot/F10A1_HUMAN	19.4755			20.8929	18.8913	20.5384	20.26	21.075	20.1948	21.4494	21.1716	21.7771	x	x	x	x
BROX_HUMAN	4	BRO1 domain-containing protein BROX; AltName: Full=BRO1 domain- and CAAX motif-containing protein; Flags: Precursor	http://www.uniprot.org/uniprot/BROX_HUMAN	22.5043	23.0902	23.3274	20.205		20.284	22.6063	23.2743	22.5331	22.4658	22.5389	22.2302	x	x	x	x
RLA0L_HUMAN	4	60S acidic ribosomal protein P0-like	http://www.uniprot.org/uniprot/RLA0L_HUMAN	20.6339	19.9825	20.8762		19.5948	19.3386	21.283	22.1374	21.4839	25.9553	21.934	21.9264	x	x	x	x
YBOX1_HUMAN	5	Nuclease-sensitive element-binding protein 1; AltName: Full=CCAAT-binding transcription factor I subunit A; Short=CBF-A; AltName: Full=DNA-binding protein B; Short=DBPB; AltName: Full=Enhancer factor I subunit A; Short=EFI-A; AltName: Full=Y-box transcription factor; AltName: Full=Y-box-binding protein 1; Short=YB-1	http://www.uniprot.org/uniprot/YBOX1_HUMAN	21.6492	21.5343	21.1262	20.4886		20.2243	21.3814	21.6427	21.2536	22.8033	22.87	21.5233	x	x	x	x
UGDH_HUMAN	7	UDP-glucose 6-dehydrogenase; Short=UDP-Glc dehydrogenase; Short=UDP-GlcDH; Short=UDPGDH; EC=1.1.1.22	http://www.uniprot.org/uniprot/UGDH_HUMAN	23.596	23.5092	23.7667	21.7061	19.598		20.0368	20.397	19.688	20.5669	20.4136	20.4995	x	x	x	x
DNJA1_HUMAN	3	DnaJ homolog subfamily A member 1; AltName: Full=DnaJ protein homolog 2; AltName: Full=HSDJ; AltName: Full=Heat shock 40 kDa protein 4; AltName: Full=Heat shock protein J2; Short=HSJ-2; AltName: Full=Human DnaJ protein 2; Short=hDj-2; Flags: Precursor	http://www.uniprot.org/uniprot/DNJA1_HUMAN		22.3757	23.2769	22.1858		20.5402	23.049	23.1132	22.9981	20.5266	20.3973	20.3316	x	x	x	x
VP37C_HUMAN	3	Vacuolar protein sorting-associated protein 37C; Short=hVps37C; AltName: Full=ESCRT-I complex subunit VPS37C	http://www.uniprot.org/uniprot/VP37C_HUMAN	20.6501	20.6648	20.9576		20.7892		21.173	21.5036	20.6098	22.4815	22.5415	22.6384	x	x	x	x
CXAR_HUMAN	6	Coxsackievirus and adenovirus receptor; Short=CAR; Short=hCAR; AltName: Full=CVB3-binding protein; AltName: Full=Coxsackievirus B-adenovirus receptor; AltName: Full=HCVADR; Flags: Precursor	http://www.uniprot.org/uniprot/CXAR_HUMAN	23.5596	23.4264	23.5596	19.7303			20.8427	21.0864	20.5148	21.214	21.9611	21.4977	x	x	x	x
PABP1_HUMAN	19	Polyadenylate-binding protein 1; Short=PABP-1; Short=Poly(A)-binding protein 1	http://www.uniprot.org/uniprot/PABP1_HUMAN	20.7177	20.8296	20.3266	17.9583			23.2145	23.8553	23.4835	23.7426	24.0729	23.7884	x	x	x	x
PPIA_HUMAN	2	Peptidyl-prolyl cis-trans isomerase A; Short=PPIase A; EC=5.2.1.8; AltName: Full=Cyclophilin A; AltName: Full=Cyclosporin A-binding protein; AltName: Full=Rotamase A	http://www.uniprot.org/uniprot/PPIA_HUMAN	24.1267	23.6006	23.2273				20.5868	20.4268	22.0623	22.2178	23.6348	21.9213	x		x	x
RD23B_HUMAN	5	UV excision repair protein RAD23 homolog B; Short=HR23B; Short=hHR23B; AltName: Full=XP-C repair-complementing complex 58 kDa protein; Short=p58	http://www.uniprot.org/uniprot/RD23B_HUMAN	20.8433	20.7268	20.9063				19.8204	20.8281	18.7486	21.4665	21.4136	21.2421	x		x	x
SH3G1_HUMAN	7	Endophilin-A2; AltName: Full=EEN fusion partner of MLL; AltName: Full=Endophilin-2; AltName: Full=Extra eleven-nineteen leukemia fusion gene protein; Short=EEN; AltName: Full=SH3 domain protein 2B; AltName: Full=SH3 domain-containing GRB2-like protein 1	http://www.uniprot.org/uniprot/SH3G1_HUMAN		21.4926	20.6249				23.0814	23.5456	23.1559	23.9508	23.4226	24.3143	x		x	x
CPSF5_HUMAN	2	Cleavage and polyadenylation specificity factor subunit 5; AltName: Full=Cleavage and polyadenylation specificity factor 25 kDa subunit; Short=CFIm25; Short=CPSF 25 kDa subunit; AltName: Full=Nucleoside diphosphate-linked moiety X motif 21; Short=Nudix motif 21; AltName: Full=Pre-mRNA cleavage factor Im 25 kDa subunit	http://www.uniprot.org/uniprot/CPSF5_HUMAN							20.7927	21.0832	20.1061	21.3384	20.6061	21.2889			x	x
CD2AP_HUMAN	5	CD2-associated protein; AltName: Full=Adapter protein CMS; AltName: Full=Cas ligand with multiple SH3 domains	http://www.uniprot.org/uniprot/CD2AP_HUMAN							20.6878	21.1959	20.9174	22.1819	21.9678	21.8617			x	x
RASH_HUMAN	2	GTPase HRas; AltName: Full=H-Ras-1; AltName: Full=Ha-Ras; AltName: Full=Transforming protein p21; AltName: Full=c-H-ras; AltName: Full=p21ras; Contains: GTPase HRas, N-terminally processed; Flags: Precursor	http://www.uniprot.org/uniprot/RASH_HUMAN	22.2439	23.5099	23.2611	22.6377	21.819	23.139		20.1948	20.7113	20.8722	21.0851	21.1673	x	x	x	x
HS90B_HUMAN	3	Heat shock protein HSP 90-beta; Short=HSP 90; AltName: Full=Heat shock 84 kDa; Short=HSP 84; Short=HSP84	http://www.uniprot.org/uniprot/HS90B_HUMAN	23.7534	24.1043	24.625	22.7436	21.74	21.516		19.0542	20.6793	21.1145	22.2201	22.4069	x	x	x	x
RAB7A_HUMAN	3	Ras-related protein Rab-7a	http://www.uniprot.org/uniprot/RAB7A_HUMAN	22.0212	21.9844	22.0225	21.2193	21.8754	21.9793		19.0203	19.1029	20.2606	21.551	21.5737	x	x	x	x
RL13_HUMAN	3	60S ribosomal protein L13; AltName: Full=Breast basic conserved protein 1	http://www.uniprot.org/uniprot/RL13_HUMAN	20.2253	20.4311	21.2755	20.9628	20.9316	20.8848	21.4022	22.2585		21.9835	22.2647	22.3845	x	x	x	x
TCPH_HUMAN	3	T-complex protein 1 subunit eta; Short=TCP-1-eta; AltName: Full=CCT-eta; AltName: Full=HIV-1 Nef-interacting protein	http://www.uniprot.org/uniprot/TCPH_HUMAN	23.7069	23.0617	23.0081	22.098	21.7979	21.4808		20.3718	19.8331	21.8759	22.6218	22.4236	x	x	x	x
CAZA1_HUMAN	4	F-actin-capping protein subunit alpha-1; AltName: Full=CapZ alpha-1	http://www.uniprot.org/uniprot/CAZA1_HUMAN	22.4056	22.6758	22.4905	21.6566	20.7688	21.0184	21.9385	22.2851		22.5302	22.3624	21.6656	x	x	x	x
RAN_HUMAN	4	GTP-binding nuclear protein Ran; AltName: Full=Androgen receptor-associated protein 24; AltName: Full=GTPase Ran; AltName: Full=Ras-like protein TC4; AltName: Full=Ras-related nuclear protein	http://www.uniprot.org/uniprot/RAN_HUMAN	22.2028	22.2202	22.4667	22.5926	20.8861	20.7995	18.4407		19.0061	22.2991	22.3076	22.1233	x	x	x	x
RL18_HUMAN	4	60S ribosomal protein L18	http://www.uniprot.org/uniprot/RL18_HUMAN	21.1317	21.7063	21.3443	21.5606	21.8181	21.9274	20.3499	20.4667		22.7645	22.687	22.9868	x	x	x	x
RS4X_HUMAN	4	40S ribosomal protein S4, X isoform; AltName: Full=SCR10; AltName: Full=Single copy abundant mRNA protein	http://www.uniprot.org/uniprot/RS4X_HUMAN	24.4367	22.2794	22.6056	22.1135	21.4827	22.2309	20.404	21.3532		22.707	22.6011	23.0518	x	x	x	x
ENPL_HUMAN	5	Endoplasmin; AltName: Full=94 kDa glucose-regulated protein; Short=GRP-94; AltName: Full=Heat shock protein 90 kDa beta member 1; AltName: Full=Tumor rejection antigen 1; AltName: Full=gp96 homolog; Flags: Precursor	http://www.uniprot.org/uniprot/ENPL_HUMAN	24.5449	24.5568	24.1879	23.1194	22.0759	23.0808		22.5931	20.9518	23.982	23.2139	24.1277	x	x	x	x
OCLN_HUMAN	5	Occludin	http://www.uniprot.org/uniprot/OCLN_HUMAN	21.566	21.4479	21.4479	19.9486	18.8464	19.2311	19.0841	18.932		20.2492	20.4356	20.0114	x	x	x	x
EZRI_HUMAN	7	Ezrin; AltName: Full=Cytovillin; AltName: Full=Villin-2; AltName: Full=p81	http://www.uniprot.org/uniprot/EZRI_HUMAN	26.2211	26.3478	26.1666	23.5687	22.9219	22.6199	20.0744	21.0272		21.9517	21.7907	22.4009	x	x	x	x
RL18A_HUMAN	2	60S ribosomal protein L18a	http://www.uniprot.org/uniprot/RL18A_HUMAN		20.5023	19.7702	21.7267	21.175	21.2848	18.7635		18.9085	21.3943	21.218	20.311	x	x	x	x
PRKDC_HUMAN	6	DNA-dependent protein kinase catalytic subunit; Short=DNA-PK catalytic subunit; Short=DNA-PKcs; EC=2.7.11.1; AltName: Full=DNPK1; AltName: Full=p460	http://www.uniprot.org/uniprot/PRKDC_HUMAN				19.4177	19.0466	19.8835	18.894		17.7843	21.1646	20.883	20.7391		x	x	x
XPO2_HUMAN	3	Exportin-2; Short=Exp2; AltName: Full=Cellular apoptosis susceptibility protein; AltName: Full=Chromosome segregation 1-like protein; AltName: Full=Importin-alpha re-exporter	http://www.uniprot.org/uniprot/XPO2_HUMAN	20.246	21.2357	20.9247	19.2756		24.2903	21.9498		18.3054	21.3791	21.0559	21.2947	x	x	x	x
TALDO_HUMAN	2	Transaldolase; EC=2.2.1.2	http://www.uniprot.org/uniprot/TALDO_HUMAN	19.3318	19.8956	19.9596				16.8916	17.8663		19.4716	18.0364	20.326	x		x	x
GDIR1_HUMAN	2	Rho GDP-dissociation inhibitor 1; Short=Rho GDI 1; AltName: Full=Rho-GDI alpha	http://www.uniprot.org/uniprot/GDIR1_HUMAN	22.9526	23.2618	23.6452	22.3686	21.627	22.1716			19.1176	21.7364	21.6209	21.8782	x	x	x	x
PRS6A_HUMAN	2	26S protease regulatory subunit 6A; AltName: Full=26S proteasome AAA-ATPase subunit RPT5; AltName: Full=Proteasome 26S subunit ATPase 3; AltName: Full=Proteasome subunit P50; AltName: Full=Tat-binding protein 1; Short=TBP-1	http://www.uniprot.org/uniprot/PRS6A_HUMAN	21.4361	21.6173	21.5579	21.2704	20.6722	21.3661		19.2261		20.1088	19.9708	20.656	x	x	x	x
2AAA_HUMAN	3	Serine/threonine-protein phosphatase 2A 65 kDa regulatory subunit A alpha isoform; AltName: Full=Medium tumor antigen-associated 61 kDa protein; AltName: Full=PP2A subunit A isoform PR65-alpha; AltName: Full=PP2A subunit A isoform R1-alpha	http://www.uniprot.org/uniprot/2AAA_HUMAN	21.4334	21.9084	21.4771	20.6008	20.5586	20.7304		19.2935		20.3633	20.5218	20.6914	x	x	x	x
RS6_HUMAN	3	40S ribosomal protein S6; AltName: Full=Phosphoprotein NP33	http://www.uniprot.org/uniprot/RS6_HUMAN	22.0658	22.6148	22.596	22.605	21.1073	21.6523			20.1153	22.8105	22.3887	22.1984	x	x	x	x
GDIA_HUMAN	4	Rab GDP dissociation inhibitor alpha; Short=Rab GDI alpha; AltName: Full=Guanosine diphosphate dissociation inhibitor 1; Short=GDI-1; AltName: Full=Oligophrenin-2; AltName: Full=Protein XAP-4	http://www.uniprot.org/uniprot/GDIA_HUMAN	23.9759	23.3402	23.7126	23.7882	22.7965	23.4392		20.741		22.6143	22.7126	22.4032	x	x	x	x
TCPA_HUMAN	4	T-complex protein 1 subunit alpha; Short=TCP-1-alpha; AltName: Full=CCT-alpha	http://www.uniprot.org/uniprot/TCPA_HUMAN	21.8147	21.7111	22.4906	20.7355	20.2453	20.9517	19.0295			22.2372	21.1405	21.6247	x	x	x	x
SERA_HUMAN	5	D-3-phosphoglycerate dehydrogenase; Short=3-PGDH; EC=1.1.1.95	http://www.uniprot.org/uniprot/SERA_HUMAN	21.1981	21.3648	21.5896	20.6111	20.0775	20.0114	18.4661			20.5483	20.4477	20.8382	x	x	x	x
BCAM_HUMAN	6	Basal cell adhesion molecule; AltName: Full=Auberger B antigen; AltName: Full=B-CAM cell surface glycoprotein; AltName: Full=F8/G253 antigen; AltName: Full=Lutheran antigen; AltName: Full=Lutheran blood group glycoprotein; AltName: CD_antigen=CD239; Flags: Precursor	http://www.uniprot.org/uniprot/BCAM_HUMAN	22.0228	21.7636	21.8517	21.8594	22.1791	21.589		19.6607		24.1448	23.9783	23.3622	x	x	x	x
G6PI_HUMAN	10	Glucose-6-phosphate isomerase; Short=GPI; EC=5.3.1.9; AltName: Full=Autocrine motility factor; Short=AMF; AltName: Full=Neuroleukin; Short=NLK; AltName: Full=Phosphoglucose isomerase; Short=PGI; AltName: Full=Phosphohexose isomerase; Short=PHI; AltName: Full=Sperm antigen 36; Short=SA-36	http://www.uniprot.org/uniprot/G6PI_HUMAN	24.9804	25.0392	25.0785	21.8157	21.0339	21.3253			20.7109	23.2801	22.6967	22.8209	x	x	x	x
DDX17_HUMAN	2	Probable ATP-dependent RNA helicase DDX17; EC=3.6.4.13; AltName: Full=DEAD box protein 17; AltName: Full=DEAD box protein p72; AltName: Full=RNA-dependent helicase p72	http://www.uniprot.org/uniprot/DDX17_HUMAN		19.7641	20.1043	20.1056	19.846	20.216			17.7128	20.3284	22.2524	22.6605	x	x	x	x
1433F_HUMAN	3	14-3-3 protein eta; AltName: Full=Protein AS1	http://www.uniprot.org/uniprot/1433F_HUMAN		23.8735	22.4906	20.0288	20.1591	19.9656		19.783		19.8295	20.0037	19.3903	x	x	x	x
CLCA_HUMAN	2	Clathrin light chain A; Short=Lca	http://www.uniprot.org/uniprot/CLCA_HUMAN	22.4241	22.5172	22.7375	20.8139		19.602		20.5286		22.8256	22.335	22.4506	x	x	x	x
NDK8_HUMAN	5	Putative nucleoside diphosphate kinase; Short=NDK; Short=NDP kinase; EC=2.7.4.6	http://www.uniprot.org/uniprot/NDK8_HUMAN	23.4754	23.5362	23.6438	22.1628	20.5971				20.1672	20.4978	21.3852	20.5418	x	x	x	x
XRCC6_HUMAN	2	X-ray repair cross-complementing protein 6; EC=3.6.4.-; EC=4.2.99.-; AltName: Full=5'-deoxyribose-5-phosphate lyase Ku70; Short=5'-dRP lyase Ku70; AltName: Full=70 kDa subunit of Ku antigen; AltName: Full=ATP-dependent DNA helicase 2 subunit 1; AltName: Full=ATP-dependent DNA helicase II 70 kDa subunit; AltName: Full=CTC box-binding factor 75 kDa subunit; Short=CTC75; Short=CTCBF; AltName: Full=D…	http://www.uniprot.org/uniprot/XRCC6_HUMAN		21.7517	21.944	20.408		20.2222			19.3071	22.0887	22.3054	22.3116	x	x	x	x
VPS35_HUMAN	2	Vacuolar protein sorting-associated protein 35; Short=hVPS35; AltName: Full=Maternal-embryonic 3; AltName: Full=Vesicle protein sorting 35	http://www.uniprot.org/uniprot/VPS35_HUMAN	22.267	22.2109	22.6337		19.6922				18.1415	20.6367	21.0754	21.1561	x	x	x	x
SCRB2_HUMAN	2	Lysosome membrane protein 2; AltName: Full=85 kDa lysosomal membrane sialoglycoprotein; Short=LGP85; AltName: Full=CD36 antigen-like 2; AltName: Full=Lysosome membrane protein II; Short=LIMP II; AltName: Full=Scavenger receptor class B member 2; AltName: CD_antigen=CD36	http://www.uniprot.org/uniprot/SCRB2_HUMAN			20.0162	18.9374					20.0317	20.6172	20.5063	20.8855	x	x	x	x
ABCE1_HUMAN	2	ATP-binding cassette sub-family E member 1; AltName: Full=2'-5'-oligoadenylate-binding protein; AltName: Full=HuHP68; AltName: Full=RNase L inhibitor; AltName: Full=Ribonuclease 4 inhibitor; Short=RNS4I	http://www.uniprot.org/uniprot/ABCE1_HUMAN	20.5897	21.3185	21.5996	20.4787	19.0033	20.0665				19.2537	19.9861	19.9657	x	x		x
AP1B1_HUMAN	2	AP-1 complex subunit beta-1; AltName: Full=Adapter-related protein complex 1 subunit beta-1; AltName: Full=Adaptor protein complex AP-1 subunit beta-1; AltName: Full=Beta-1-adaptin; AltName: Full=Beta-adaptin 1; AltName: Full=Clathrin assembly protein complex 1 beta large chain; AltName: Full=Golgi adaptor HA1/AP1 adaptin beta subunit	http://www.uniprot.org/uniprot/AP1B1_HUMAN	21.5432	21.3697	21.7024	21.4905	19.7663	20.4709				21.0257	19.8897	20.6784	x	x		x
PRDX2_HUMAN	2	Peroxiredoxin-2; EC=1.11.1.15; AltName: Full=Natural killer cell-enhancing factor B; Short=NKEF-B; AltName: Full=PRP; AltName: Full=Thiol-specific antioxidant protein; Short=TSA; AltName: Full=Thioredoxin peroxidase 1; AltName: Full=Thioredoxin-dependent peroxide reductase 1	http://www.uniprot.org/uniprot/PRDX2_HUMAN	22.6354	22.4226	22.4237	21.7965	20.4744	21.9513				22.7409	22.9287	22.6746	x	x		x
RAB14_HUMAN	2	Ras-related protein Rab-14	http://www.uniprot.org/uniprot/RAB14_HUMAN	22.3409	22.8856	22.5613	21.8218	21.3382	22.0262				20.5885	20.7126	20.4655	x	x		x
TCPZ_HUMAN	2	T-complex protein 1 subunit zeta; Short=TCP-1-zeta; AltName: Full=Acute morphine dependence-related protein 2; AltName: Full=CCT-zeta-1; AltName: Full=HTR3; AltName: Full=Tcp20	http://www.uniprot.org/uniprot/TCPZ_HUMAN	21.6502	21.2367	21.36	20.3267	20.2601	19.9697				21.3621	22.3494	21.8118	x	x		x
ARPC3_HUMAN	3	Actin-related protein 2/3 complex subunit 3; AltName: Full=Arp2/3 complex 21 kDa subunit; Short=p21-ARC	http://www.uniprot.org/uniprot/ARPC3_HUMAN	21.4155	21.3864	20.9841	20.0703	19.8991	20.0962				20.1626	19.3455	19.8762	x	x		x
PRDX5_HUMAN	3	Peroxiredoxin-5, mitochondrial; EC=1.11.1.15; AltName: Full=Alu corepressor 1; AltName: Full=Antioxidant enzyme B166; Short=AOEB166; AltName: Full=Liver tissue 2D-page spot 71B; AltName: Full=PLP; AltName: Full=Peroxiredoxin V; Short=Prx-V; AltName: Full=Peroxisomal antioxidant enzyme; AltName: Full=TPx type VI; AltName: Full=Thioredoxin peroxidase PMP20; AltName: Full=Thioredoxin reductase; Flag…	http://www.uniprot.org/uniprot/PRDX5_HUMAN	22.555	22.4347	22.4275	20.9275	20.8662	22.8818				22.6357	22.1721	22.5384	x	x		x
RL5_HUMAN	3	60S ribosomal protein L5	http://www.uniprot.org/uniprot/RL5_HUMAN	20.4787	21.1466	21.491	22.944	22.0826	21.3113				23.4212	23.4451	23.055	x	x		x
RL7_HUMAN	3	60S ribosomal protein L7	http://www.uniprot.org/uniprot/RL7_HUMAN	20.5362	20.9407	21.7604	21.124	20.3613	20.5454				20.7875	21.8832	21.9019	x	x		x
TCPG_HUMAN	3	T-complex protein 1 subunit gamma; Short=TCP-1-gamma; AltName: Full=CCT-gamma; AltName: Full=hTRiC5	http://www.uniprot.org/uniprot/TCPG_HUMAN	22.4678	22.264	22.707	22.0375	21.2817	21.9988				23.3074	23.0128	23.1717	x	x		x
TPM1_HUMAN	3	Tropomyosin alpha-1 chain; AltName: Full=Alpha-tropomyosin; AltName: Full=Tropomyosin-1	http://www.uniprot.org/uniprot/TPM1_HUMAN	25.4854	25.2154	25.4316	22.362	20.9204	21.9767				21.3167	21.5686	20.6332	x	x		x
GBB1_HUMAN	4	Guanine nucleotide-binding protein G(I)/G(S)/G(T) subunit beta-1; AltName: Full=Transducin beta chain 1	http://www.uniprot.org/uniprot/GBB1_HUMAN	23.5861	24.1556	24.2883	22.668	22.3348	21.8891				21.1489	21.5431	21.3521	x	x		x
NPM_HUMAN	4	Nucleophosmin; Short=NPM; AltName: Full=Nucleolar phosphoprotein B23; AltName: Full=Nucleolar protein NO38; AltName: Full=Numatrin	http://www.uniprot.org/uniprot/NPM_HUMAN	22.2957	21.4392	22.6764	22.5312	21.8743	22.6563				23.0837	22.5993	22.8095	x	x		x
CAND1_HUMAN	6	Cullin-associated NEDD8-dissociated protein 1; AltName: Full=Cullin-associated and neddylation-dissociated protein 1; AltName: Full=TBP-interacting protein of 120 kDa A; Short=TBP-interacting protein 120A; AltName: Full=p120 CAND1	http://www.uniprot.org/uniprot/CAND1_HUMAN	20.8608	21.1207	20.3968	20.9459	20.2006	20.491				20.8056	20.7997	20.972	x	x		x
TCPD_HUMAN	6	T-complex protein 1 subunit delta; Short=TCP-1-delta; AltName: Full=CCT-delta; AltName: Full=Stimulator of TAR RNA-binding	http://www.uniprot.org/uniprot/TCPD_HUMAN	23.0227	22.7375	22.847	21.6165	21.034	21.2256				22.5181	22.4423	22.5187	x	x		x
TFR1_HUMAN	7	Transferrin receptor protein 1; Short=TR; Short=TfR; Short=TfR1; Short=Trfr; AltName: Full=T9; AltName: Full=p90; AltName: CD_antigen=CD71; Contains: Transferrin receptor protein 1, serum form; Short=sTfR	http://www.uniprot.org/uniprot/TFR1_HUMAN	23.855	24.0478	23.782	20.6199	19.6241	19.5359				19.4085	19.386	20.3719	x	x		x
STIP1_HUMAN	9	Stress-induced-phosphoprotein 1; Short=STI1; AltName: Full=Hsc70/Hsp90-organizing protein; Short=Hop; AltName: Full=Renal carcinoma antigen NY-REN-11; AltName: Full=Transformation-sensitive protein IEF SSP 3521	http://www.uniprot.org/uniprot/STIP1_HUMAN	22.9693	23.0355	23.0692	21.7678	21.091	21.2631				24.0224	23.91	23.9118	x	x		x
ANXA1_HUMAN	10	Annexin A1; AltName: Full=Annexin I; AltName: Full=Annexin-1; AltName: Full=Calpactin II; AltName: Full=Calpactin-2; AltName: Full=Chromobindin-9; AltName: Full=Lipocortin I; AltName: Full=Phospholipase A2 inhibitory protein; AltName: Full=p35	http://www.uniprot.org/uniprot/ANXA1_HUMAN	25.1076	25.4236	25.3651	23.7061	22.8959	23.3805				22.2689	22.4032	22.4051	x	x		x
RL10A_HUMAN	2	60S ribosomal protein L10a; AltName: Full=CSA-19; AltName: Full=Neural precursor cell expressed developmentally down-regulated protein 6; Short=NEDD-6	http://www.uniprot.org/uniprot/RL10A_HUMAN		21.1264	20.9951	21.7406	20.1365	20.5596				20.4875	20.9374	20.7038	x	x		x
ATPB_HUMAN	8	ATP synthase subunit beta, mitochondrial; EC=3.6.3.14; Flags: Precursor	http://www.uniprot.org/uniprot/ATPB_HUMAN		22.0085		23.9754	23.3915	23.9698				20.2504	20.649	19.8673	x	x		x
MATR3_HUMAN	2	Matrin-3	http://www.uniprot.org/uniprot/MATR3_HUMAN				19.9762	19.0835	19.79				21.5044	21.231	21.5905		x		x
RS3A_HUMAN	2	40S ribosomal protein S3a; AltName: Full=v-fos transformation effector protein; Short=Fte-1	http://www.uniprot.org/uniprot/RS3A_HUMAN				21.0383	20.3216	19.1068				20.6935	20.6428	19.2758		x		x
XRCC5_HUMAN	2	X-ray repair cross-complementing protein 5; EC=3.6.4.-; AltName: Full=86 kDa subunit of Ku antigen; AltName: Full=ATP-dependent DNA helicase 2 subunit 2; AltName: Full=ATP-dependent DNA helicase II 80 kDa subunit; AltName: Full=CTC box-binding factor 85 kDa subunit; Short=CTC85; Short=CTCBF; AltName: Full=DNA repair protein XRCC5; AltName: Full=Ku80; AltName: Full=Ku86; AltName: Full=Lupus Ku aut…	http://www.uniprot.org/uniprot/XRCC5_HUMAN	20.7275	19.7994	20.1751	18.702	18.7984					20.2494	20.2866	20.3164	x	x		x
XPO1_HUMAN	3	Exportin-1; Short=Exp1; AltName: Full=Chromosome region maintenance 1 protein homolog	http://www.uniprot.org/uniprot/XPO1_HUMAN	21.0275	21.2173	21.103		19.2427	19.6779				20.8436	20.8571	20.996	x	x		x
TCPQ_HUMAN	5	T-complex protein 1 subunit theta; Short=TCP-1-theta; AltName: Full=CCT-theta; AltName: Full=Renal carcinoma antigen NY-REN-15	http://www.uniprot.org/uniprot/TCPQ_HUMAN	20.5799	21.156	20.9266	21.1136		20.6026				21.2412	21.5666	21.5607	x	x		x
HNRPD_HUMAN	2	Heterogeneous nuclear ribonucleoprotein D0; Short=hnRNP D0; AltName: Full=AU-rich element RNA-binding protein 1	http://www.uniprot.org/uniprot/HNRPD_HUMAN	21.4549	21.4746		21.9245	20.8846					23.2053	23.0395	23.1122	x	x		x
TNR6_HUMAN	3	Tumor necrosis factor receptor superfamily member 6; AltName: Full=Apo-1 antigen; AltName: Full=Apoptosis-mediating surface antigen FAS; AltName: Full=FASLG receptor; AltName: CD_antigen=CD95; Flags: Precursor	http://www.uniprot.org/uniprot/TNR6_HUMAN				19.2092						21.3689	20.1746	20.9901		x		x
SPTB2_HUMAN	2	Spectrin beta chain, brain 1; AltName: Full=Beta-II spectrin; AltName: Full=Fodrin beta chain; AltName: Full=Spectrin, non-erythroid beta chain 1	http://www.uniprot.org/uniprot/SPTB2_HUMAN	20.7934	20.7824	21.2045							19.22	17.6915	19.2708	x			x
TPM3L_HUMAN	2	Putative tropomyosin alpha-3 chain-like protein	http://www.uniprot.org/uniprot/TPM3L_HUMAN	23.9154	24.0063	24.3307							20.4211	19.7374	19.7037	x			x
PTGR1_HUMAN	2	Prostaglandin reductase 1; Short=PRG-1; EC=1.3.1.-; AltName: Full=15-oxoprostaglandin 13-reductase; EC=1.3.1.48; AltName: Full=NADP-dependent leukotriene B4 12-hydroxydehydrogenase; EC=1.3.1.74	http://www.uniprot.org/uniprot/PTGR1_HUMAN	20.2036	18.8497								21.1279	19.5879	21.7126	x			x
COR1B_HUMAN	2	Coronin-1B; AltName: Full=Coronin-2	http://www.uniprot.org/uniprot/COR1B_HUMAN			20.4113							20.3935	20.0412	20.3746	x			x
ECM29_HUMAN	2	Proteasome-associated protein ECM29 homolog; Short=Ecm29	http://www.uniprot.org/uniprot/ECM29_HUMAN			18.696							20.1446	18.9939	19.7086	x			x
PDCD4_HUMAN	2	Programmed cell death protein 4; AltName: Full=Neoplastic transformation inhibitor protein; AltName: Full=Nuclear antigen H731-like; AltName: Full=Protein 197/15a	http://www.uniprot.org/uniprot/PDCD4_HUMAN										21.5215	21.2232	21.3153				x
RAB13_HUMAN	2	Ras-related protein Rab-13; AltName: Full=Cell growth-inhibiting gene 4 protein; Flags: Precursor	http://www.uniprot.org/uniprot/RAB13_HUMAN	22.7334	22.9412	22.9313	21.4835	20.3392	21.4034	21.7954	22.1905	22.0072	20.6763	21.8145		x	x	x	x
NQO1_HUMAN	4	NAD(P)H dehydrogenase [quinone] 1; EC=1.6.5.2; AltName: Full=Azoreductase; AltName: Full=DT-diaphorase; Short=DTD; AltName: Full=Menadione reductase; AltName: Full=NAD(P)H:quinone oxidoreductase 1; AltName: Full=Phylloquinone reductase; AltName: Full=Quinone reductase 1; Short=QR1	http://www.uniprot.org/uniprot/NQO1_HUMAN	23.7849	23.9604	24.222	19.8537	20.9246	17.8028	19.7981	19.7404	21.2837	20.8761		20.5374	x	x	x	x
HSP72_HUMAN	2	Heat shock-related 70 kDa protein 2; Short=Heat shock 70 kDa protein 2	http://www.uniprot.org/uniprot/HSP72_HUMAN	24.6196		25.1927	22.6244	21.5739	21.1118	23.0671	23.2374	24.1078	21.9338		21.3381	x	x	x	x
CD82_HUMAN	2	CD82 antigen; AltName: Full=C33 antigen; AltName: Full=IA4; AltName: Full=Inducible membrane protein R2; AltName: Full=Metastasis suppressor Kangai-1; AltName: Full=Suppressor of tumorigenicity 6 protein; AltName: Full=Tetraspanin-27; Short=Tspan-27; AltName: CD_antigen=CD82	http://www.uniprot.org/uniprot/CD82_HUMAN				23.3483	22.5484	22.8308	22.3188	22.2115	20.4411	22.2421		20.1245		x	x	x
6PGD_HUMAN	2	6-phosphogluconate dehydrogenase, decarboxylating; EC=1.1.1.44	http://www.uniprot.org/uniprot/6PGD_HUMAN	22.2626	22.0297	22.2358				19.7102	20.0402	20.1897	19.8889		19.7181	x		x	x
LSR_HUMAN	2	Lipolysis-stimulated lipoprotein receptor	http://www.uniprot.org/uniprot/LSR_HUMAN	22.9641	22.6508	23.0252	22.6572	21.6229	22.4853	20.5968	21.0218		20.6822		19.9077	x	x	x	x
PGAM1_HUMAN	3	Phosphoglycerate mutase 1; EC=3.1.3.13; EC=5.4.2.1; EC=5.4.2.4; AltName: Full=BPG-dependent PGAM 1; AltName: Full=Phosphoglycerate mutase isozyme B; Short=PGAM-B	http://www.uniprot.org/uniprot/PGAM1_HUMAN	24.777	24.9793	24.5356	24.7017	23.732	24.2926	20.1077	20.372		22.3115		22.1696	x	x	x	x
TACD2_HUMAN	3	Tumor-associated calcium signal transducer 2; AltName: Full=Cell surface glycoprotein Trop-2; AltName: Full=Membrane component chromosome 1 surface marker 1; AltName: Full=Pancreatic carcinoma marker protein GA733-1; Flags: Precursor	http://www.uniprot.org/uniprot/TACD2_HUMAN	22.6192	22.5954	24.6158	23.7125	21.7388	22.5945		25.4738	22.3864	19.7504	20.5669		x	x	x	x
PDIA1_HUMAN	2	Protein disulfide-isomerase; Short=PDI; EC=5.3.4.1; AltName: Full=Cellular thyroid hormone-binding protein; AltName: Full=Prolyl 4-hydroxylase subunit beta; AltName: Full=p55; Flags: Precursor	http://www.uniprot.org/uniprot/PDIA1_HUMAN	22.0418	22.2192	22.3247				20.4319	19.99		21.9281	19.2657		x		x	x
CAP1_HUMAN	2	Adenylyl cyclase-associated protein 1; Short=CAP 1	http://www.uniprot.org/uniprot/CAP1_HUMAN	23.8038	23.8899	24.06	21.7418	20.8549	21.2755		18.7763		19.2745	17.9816		x	x	x	x
PUR9_HUMAN	4	Bifunctional purine biosynthesis protein PURH; Includes: Phosphoribosylaminoimidazolecarboxamide formyltransferase; EC=2.1.2.3; AltName: Full=5-aminoimidazole-4-carboxamide ribonucleotide formyltransferase; AltName: Full=AICAR transformylase; Includes: IMP cyclohydrolase; EC=3.5.4.10; AltName: Full=ATIC; AltName: Full=IMP synthase; AltName: Full=Inosinicase	http://www.uniprot.org/uniprot/PUR9_HUMAN	20.8087	21.3005	21.1623	22.256	21.6179	22.2893	19.6348			19.2739		18.9237	x	x	x	x
LAT1_HUMAN	5	Large neutral amino acids transporter small subunit 1; AltName: Full=4F2 light chain; Short=4F2 LC; Short=4F2LC; AltName: Full=CD98 light chain; AltName: Full=Integral membrane protein E16; AltName: Full=L-type amino acid transporter 1; Short=hLAT1; AltName: Full=Solute carrier family 7 member 5; AltName: Full=y+ system cationic amino acid transporter	http://www.uniprot.org/uniprot/LAT1_HUMAN	24.5087	25.2668	25.7589	27.0839	25.6624	26.552		22.5154			22.828	23.3517	x	x	x	x
SYG_HUMAN	2	Glycyl-tRNA synthetase; EC=6.1.1.14; AltName: Full=Diadenosine tetraphosphate synthetase; Short=AP-4-A synthetase; AltName: Full=Glycine--tRNA ligase; Short=GlyRS	http://www.uniprot.org/uniprot/SYG_HUMAN	21.4276	21.6295	21.4666	20.1959		19.4445		19.5851		19.7378	20.7683		x	x	x	x
RL8_HUMAN	2	60S ribosomal protein L8	http://www.uniprot.org/uniprot/RL8_HUMAN	20.7958	20.853	21.3565	22.4011					19.9114		22.072	20.8813	x	x	x	x
PKP3_HUMAN	2	Plakophilin-3	http://www.uniprot.org/uniprot/PKP3_HUMAN	20.7287					20.8479		19.4614		21.0147		19.7415	x	x	x	x
RL6_HUMAN	2	60S ribosomal protein L6; AltName: Full=Neoplasm-related protein C140; AltName: Full=Tax-responsive enhancer element-binding protein 107; Short=TaxREB107	http://www.uniprot.org/uniprot/RL6_HUMAN	19.9163	21.1184	20.3392						17.8235		20.8029	19.8036	x		x	x
EF1D_HUMAN	2	Elongation factor 1-delta; Short=EF-1-delta; AltName: Full=Antigen NY-CO-4	http://www.uniprot.org/uniprot/EF1D_HUMAN	21.3515	21.4948	21.3324	19.9242	19.6142	20.1408				19.7681		21.0902	x	x		x
GNA13_HUMAN	2	Guanine nucleotide-binding protein subunit alpha-13; Short=G alpha-13; Short=G-protein subunit alpha-13	http://www.uniprot.org/uniprot/GNA13_HUMAN	22.4671	22.8258	22.9236	22.4306	21.7923	22.459				20.3215		20.8575	x	x		x
HNRCL_HUMAN	2	Heterogeneous nuclear ribonucleoprotein C-like 1; Short=hnRNP C-like-1; AltName: Full=hnRNP core protein C-like 1	http://www.uniprot.org/uniprot/HNRCL_HUMAN	21.0696	20.8923	20.6259	20.1853	20.3783	19.9867					21.3689	21.5266	x	x		x
HSP74_HUMAN	3	Heat shock 70 kDa protein 4; AltName: Full=HSP70RY; AltName: Full=Heat shock 70-related protein APG-2	http://www.uniprot.org/uniprot/HSP74_HUMAN	22.337	22.1695	22.2686	21.1023	20.6129	21.2387				20.5787		19.9502	x	x		x
RGAP1_HUMAN	3	Rac GTPase-activating protein 1; AltName: Full=Male germ cell RacGap; Short=MgcRacGAP	http://www.uniprot.org/uniprot/RGAP1_HUMAN	25.881	25.66	25.754	20.8395	21.2832	20.3922				18.9996	19.7383		x	x		x
CLIC4_HUMAN	4	Chloride intracellular channel protein 4; AltName: Full=Intracellular chloride ion channel protein p64H1	http://www.uniprot.org/uniprot/CLIC4_HUMAN	23.0067	23.3101	23.4023	21.3222	20.3457	21.0976				19.1506	19.1262		x	x		x
RADI_HUMAN	5	Radixin	http://www.uniprot.org/uniprot/RADI_HUMAN	23.0069	23.1694	23.586	19.8363	19.3348	19.7713				19.4599		18.9868	x	x		x
EF1G_HUMAN	6	Elongation factor 1-gamma; Short=EF-1-gamma; AltName: Full=eEF-1B gamma	http://www.uniprot.org/uniprot/EF1G_HUMAN	22.0979	21.6996	21.7781	19.7209	18.7414	18.5734				18.4185		19.0157	x	x		x
AHNK_HUMAN	25	Neuroblast differentiation-associated protein AHNAK; AltName: Full=Desmoyokin	http://www.uniprot.org/uniprot/AHNK_HUMAN	24.5264	24.5759	24.3758	22.076	21.4552	22.0143				21.1914		19.9926	x	x		x
K2C5_HUMAN	3	Keratin, type II cytoskeletal 5; AltName: Full=58 kDa cytokeratin; AltName: Full=Cytokeratin-5; Short=CK-5; AltName: Full=Keratin-5; Short=K5; AltName: Full=Type-II keratin Kb5	http://www.uniprot.org/uniprot/K2C5_HUMAN			19.3163	21.8585	21.0975	21.3504				21.7969		21.511	x	x		x
WDR1_HUMAN	4	WD repeat-containing protein 1; AltName: Full=Actin-interacting protein 1; Short=AIP1; AltName: Full=NORI-1	http://www.uniprot.org/uniprot/WDR1_HUMAN	22.3926	22.6103	22.5459	21.8341		19.2868					21.2566	21.8959	x	x		x
PRS7_HUMAN	2	26S protease regulatory subunit 7; AltName: Full=26S proteasome AAA-ATPase subunit RPT1; AltName: Full=Proteasome 26S subunit ATPase 2; AltName: Full=Protein MSS1	http://www.uniprot.org/uniprot/PRS7_HUMAN		20.8459	20.7772		20.3642	20.0572				21.0715		20.7529	x	x		x
CSK2B_HUMAN	2	Casein kinase II subunit beta; Short=CK II beta; AltName: Full=Phosvitin; AltName: Full=Protein G5a	http://www.uniprot.org/uniprot/CSK2B_HUMAN	22.9667	22.8629	22.8571		19.5821					18.8557	20.0065		x	x		x
C1TC_HUMAN	3	C-1-tetrahydrofolate synthase, cytoplasmic; Short=C1-THF synthase; Includes: Methylenetetrahydrofolate dehydrogenase; EC=1.5.1.5; Includes: Methenyltetrahydrofolate cyclohydrolase; EC=3.5.4.9; Includes: Formyltetrahydrofolate synthetase; EC=6.3.4.3	http://www.uniprot.org/uniprot/C1TC_HUMAN	22.4808	22.4426	22.0512			19.6992				20.3341		20.4227	x	x		x
PAIRB_HUMAN	2	Plasminogen activator inhibitor 1 RNA-binding protein; AltName: Full=PAI1 RNA-binding protein 1; Short=PAI-RBP1; AltName: Full=SERPINE1 mRNA-binding protein 1	http://www.uniprot.org/uniprot/PAIRB_HUMAN	21.4175	21.4021			19.4065					20.7602		21.7683	x	x		x
CSK21_HUMAN	2	Casein kinase II subunit alpha; Short=CK II alpha; EC=2.7.11.1	http://www.uniprot.org/uniprot/CSK21_HUMAN	21.5528	21.7623	21.2515							20.3216		20.5121	x			x
IF5A1_HUMAN	2	Eukaryotic translation initiation factor 5A-1; Short=eIF-5A-1; Short=eIF-5A1; AltName: Full=Eukaryotic initiation factor 5A isoform 1; Short=eIF-5A; AltName: Full=Rev-binding factor; AltName: Full=eIF-4D	http://www.uniprot.org/uniprot/IF5A1_HUMAN	21.8009	22.5161	22.8658								21.2884	19.8432	x			x
SNP23_HUMAN	3	Synaptosomal-associated protein 23; Short=SNAP-23; AltName: Full=Vesicle-membrane fusion protein SNAP-23	http://www.uniprot.org/uniprot/SNP23_HUMAN	21.62	22.1461	22.9894	21.5996	20.7268	21.5674	21.0305	21.5403	20.4192		19.8071		x	x	x	x
ANXA6_HUMAN	7	Annexin A6; AltName: Full=67 kDa calelectrin; AltName: Full=Annexin VI; AltName: Full=Annexin-6; AltName: Full=Calphobindin-II; Short=CPB-II; AltName: Full=Chromobindin-20; AltName: Full=Lipocortin VI; AltName: Full=Protein III; AltName: Full=p68; AltName: Full=p70	http://www.uniprot.org/uniprot/ANXA6_HUMAN	21.0353	20.6988	20.5256	23.0846	21.9267	22.4911	19.3348	20.842	20.0162	18.191			x	x	x	x
4F2_HUMAN	32	4F2 cell-surface antigen heavy chain; Short=4F2hc; AltName: Full=4F2 heavy chain antigen; AltName: Full=Lymphocyte activation antigen 4F2 large subunit; AltName: CD_antigen=CD98	http://www.uniprot.org/uniprot/4F2_HUMAN	24.3436	24.5115	24.4962	26.653	25.8465	26.5113	19.9148	20.8345	20.5723	20.3548			x	x	x	x
CN37_HUMAN	4	2',3'-cyclic-nucleotide 3'-phosphodiesterase; Short=CNP; Short=CNPase; EC=3.1.4.37	http://www.uniprot.org/uniprot/CN37_HUMAN	23.5829	21.2437	22.0508	22.2464		21.2209	21.6202	21.2249	21.4909			21.231	x	x	x	x
FBP1L_HUMAN	2	Formin-binding protein 1-like; AltName: Full=Transducer of Cdc42-dependent actin assembly protein 1; Short=Toca-1	http://www.uniprot.org/uniprot/FBP1L_HUMAN							20.5909	21.5513	20.5443			19.8658			x	x
FLNA_HUMAN	2	Filamin-A; Short=FLN-A; AltName: Full=Actin-binding protein 280; Short=ABP-280; AltName: Full=Alpha-filamin; AltName: Full=Endothelial actin-binding protein; AltName: Full=Filamin-1; AltName: Full=Non-muscle filamin	http://www.uniprot.org/uniprot/FLNA_HUMAN	23.3174	24.2763	24.2191	21.8773	20.3037	20.556	19.7523	20.7818		20.4574			x	x	x	x
CDC42_HUMAN	3	Cell division control protein 42 homolog; AltName: Full=G25K GTP-binding protein; Flags: Precursor	http://www.uniprot.org/uniprot/CDC42_HUMAN	21.3909	21.0907	22.431	21.589	20.2934	21.3318		19.831	20.9721		19.9806		x	x	x	x
ACTB_HUMAN	6	Actin, cytoplasmic 1; AltName: Full=Beta-actin; Contains: Actin, cytoplasmic 1, N-terminally processed	http://www.uniprot.org/uniprot/ACTB_HUMAN	24.7913	24.3855	24.8699	22.6694	23.3327	26.345		23.5584	20.9728			21.5601	x	x	x	x
ANLN_HUMAN	4	Actin-binding protein anillin	http://www.uniprot.org/uniprot/ANLN_HUMAN	23.373	23.6244	23.9014	23.9903	23.4619			27.0415	23.5757			23.0396	x	x	x	x
TBA1B_HUMAN	2	Tubulin alpha-1B chain; AltName: Full=Alpha-tubulin ubiquitous; AltName: Full=Tubulin K-alpha-1; AltName: Full=Tubulin alpha-ubiquitous chain	http://www.uniprot.org/uniprot/TBA1B_HUMAN	22.2008	22.3056	21.603	23.4453	20.9359	21.2781			18.7558		21.9009		x	x	x	x
ACTBL_HUMAN	4	Beta-actin-like protein 2; AltName: Full=Kappa-actin	http://www.uniprot.org/uniprot/ACTBL_HUMAN	28.0769	28.2733	28.6157	26.6245	25.777	23.1158			24.6061		24.7031		x	x	x	x
VATA_HUMAN	2	V-type proton ATPase catalytic subunit A; Short=V-ATPase subunit A; EC=3.6.3.14; AltName: Full=V-ATPase 69 kDa subunit; AltName: Full=Vacuolar ATPase isoform VA68; AltName: Full=Vacuolar proton pump subunit alpha	http://www.uniprot.org/uniprot/VATA_HUMAN		19.851		21.9377	21.5712	21.9255	19.2202			18.7965			x	x	x	x
ATPA_HUMAN	3	ATP synthase subunit alpha, mitochondrial; Flags: Precursor	http://www.uniprot.org/uniprot/ATPA_HUMAN				20.7442	20.335	20.4868		19.2918				22.4347		x	x	x
RS7_HUMAN	2	40S ribosomal protein S7	http://www.uniprot.org/uniprot/RS7_HUMAN	20.4222	20.3514	20.4266			19.4046		19.015			19.627		x	x	x	x
VINC_HUMAN	3	Vinculin; AltName: Full=Metavinculin	http://www.uniprot.org/uniprot/VINC_HUMAN	21.8748	21.4468	21.9275			20.6197		21.4764				20.4616	x	x	x	x
CEP55_HUMAN	2	Centrosomal protein of 55 kDa; Short=Cep55; AltName: Full=Up-regulated in colon cancer 6	http://www.uniprot.org/uniprot/CEP55_HUMAN	22.5674	22.744	22.2146						18.2344	18.6434			x		x	x
AT2B1_HUMAN	2	Plasma membrane calcium-transporting ATPase 1; Short=PMCA1; EC=3.6.3.8; AltName: Full=Plasma membrane calcium ATPase isoform 1; AltName: Full=Plasma membrane calcium pump isoform 1	http://www.uniprot.org/uniprot/AT2B1_HUMAN	22.1674	23.3307	23.7609	22.3537	21.5684	22.0041					18.2882		x	x		x
PRS10_HUMAN	2	26S protease regulatory subunit 10B; AltName: Full=26S proteasome AAA-ATPase subunit RPT4; AltName: Full=Proteasome 26S subunit ATPase 6; AltName: Full=Proteasome subunit p42	http://www.uniprot.org/uniprot/PRS10_HUMAN	21.6188	21.2863	21.3745	21.0873	20.2687	20.756						19.9712	x	x		x
PSME2_HUMAN	2	Proteasome activator complex subunit 2; AltName: Full=11S regulator complex subunit beta; Short=REG-beta; AltName: Full=Activator of multicatalytic protease subunit 2; AltName: Full=Proteasome activator 28 subunit beta; Short=PA28b; Short=PA28beta	http://www.uniprot.org/uniprot/PSME2_HUMAN	20.9119	20.8635	21.1426	21.2588	19.7375	20.5048				19.6535			x	x		x
RAB8A_HUMAN	2	Ras-related protein Rab-8A; AltName: Full=Oncogene c-mel; Flags: Precursor	http://www.uniprot.org/uniprot/RAB8A_HUMAN	22.0844	21.3582	21.6393	20.5369	20.0781	20.1231				19.48			x	x		x
SCRB1_HUMAN	2	Scavenger receptor class B member 1; Short=SRB1; AltName: Full=CD36 and LIMPII analogous 1; Short=CLA-1; AltName: Full=CD36 antigen-like 1; AltName: Full=Collagen type I receptor, thrombospondin receptor-like 1; AltName: Full=SR-BI; AltName: CD_antigen=CD36	http://www.uniprot.org/uniprot/SCRB1_HUMAN	20.9155	21.1803	20.369	21.5974	20.6099	21.6125						19.6972	x	x		x
SEP11_HUMAN	2	Septin-11	http://www.uniprot.org/uniprot/40797_HUMAN	22.3945	22.4169	22.3277	20.1045	19.4377	20.1492						26.2662	x	x		x
SYAC_HUMAN	2	Alanyl-tRNA synthetase, cytoplasmic; EC=6.1.1.7; AltName: Full=Alanine--tRNA ligase; Short=AlaRS; AltName: Full=Renal carcinoma antigen NY-REN-42	http://www.uniprot.org/uniprot/SYAC_HUMAN		22.9154	23.0003	21.5572	20.6548	20.6851					19.8945		x	x		x
TCTP_HUMAN	3	Translationally-controlled tumor protein; Short=TCTP; AltName: Full=Fortilin; AltName: Full=Histamine-releasing factor; Short=HRF; AltName: Full=p23	http://www.uniprot.org/uniprot/TCTP_HUMAN	22.4919	22.7325	22.7077	22.1492	20.4542						19.4522		x	x		x
CTRO_HUMAN	7	Citron Rho-interacting kinase; Short=CRIK; EC=2.7.11.1; AltName: Full=Serine/threonine-protein kinase 21	http://www.uniprot.org/uniprot/CTRO_HUMAN	21.8006	22.4094	22.2183	19.8592		19.4513						19.8679	x	x		x
CALR_HUMAN	2	Calreticulin; AltName: Full=CRP55; AltName: Full=Calregulin; AltName: Full=Endoplasmic reticulum resident protein 60; Short=ERp60; AltName: Full=HACBP; AltName: Full=grp60; Flags: Precursor	http://www.uniprot.org/uniprot/CALR_HUMAN		21.9271	21.7844		18.8818	18.5057					20.2639		x	x		x
UCHL1_HUMAN	2	Ubiquitin carboxyl-terminal hydrolase isozyme L1; Short=UCH-L1; EC=3.4.19.12; EC=6.-.-.-; AltName: Full=Neuron cytoplasmic protein 9.5; AltName: Full=PGP 9.5; Short=PGP9.5; AltName: Full=Ubiquitin thioesterase L1	http://www.uniprot.org/uniprot/UCHL1_HUMAN	23.3739	24.6567	23.6858	21.2165							20.9744		x	x		x
K1C18_HUMAN	4	Keratin, type I cytoskeletal 18; AltName: Full=Cell proliferation-inducing gene 46 protein; AltName: Full=Cytokeratin-18; Short=CK-18; AltName: Full=Keratin-18; Short=K18	http://www.uniprot.org/uniprot/K1C18_HUMAN	24.2997	24.3237	24.3497	19.5561							20.2882		x	x		x
NDKA_HUMAN	3	Nucleoside diphosphate kinase A; Short=NDK A; Short=NDP kinase A; EC=2.7.4.6; AltName: Full=Granzyme A-activated DNase; Short=GAAD; AltName: Full=Metastasis inhibition factor nm23; AltName: Full=Tumor metastatic process-associated protein; AltName: Full=nm23-H1	http://www.uniprot.org/uniprot/NDKA_HUMAN	24.2143	24.3961	25.0937								22.1168		x			x
MPZL1_HUMAN	2	Myelin protein zero-like protein 1; AltName: Full=Protein zero-related; Flags: Precursor	http://www.uniprot.org/uniprot/MPZL1_HUMAN	22.341	22.541	22.3229	20.8501	21.3626	21.6033	20.8313	21.9024	20.4352				x	x	x
TAGL2_HUMAN	5	Transgelin-2; AltName: Full=SM22-alpha homolog	http://www.uniprot.org/uniprot/TAGL2_HUMAN	25.5971	25.6854	25.5951	22.647	22.1275	22.4629	20.9714	21.1474	20.9556				x	x	x
MFGM_HUMAN	7	Lactadherin; AltName: Full=Breast epithelial antigen BA46; AltName: Full=HMFG; AltName: Full=MFGM; AltName: Full=Milk fat globule-EGF factor 8; Short=MFG-E8; AltName: Full=SED1; Contains: Lactadherin short form; Contains: Medin; Flags: Precursor	http://www.uniprot.org/uniprot/MFGM_HUMAN	24.4854	24.8571	25.0375	25.3265	24.5112	25.0421	22.3734	23.3825	22.5559				x	x	x
HSPB1_HUMAN	9	Heat shock protein beta-1; Short=HspB1; AltName: Full=28 kDa heat shock protein; AltName: Full=Estrogen-regulated 24 kDa protein; AltName: Full=Heat shock 27 kDa protein; Short=HSP 27; AltName: Full=Stress-responsive protein 27; Short=SRP27	http://www.uniprot.org/uniprot/HSPB1_HUMAN	21.734	21.0478	21.9687	24.1724	23.2518	23.864	20.8433	20.7437	20.1802				x	x	x
EHD4_HUMAN	11	EH domain-containing protein 4; AltName: Full=Hepatocellular carcinoma-associated protein 10/11; AltName: Full=PAST homolog 4	http://www.uniprot.org/uniprot/EHD4_HUMAN	22.3496	22.275	22.3279	21.7713	21.5252	21.8983	19.4656	19.9694	19.2204				x	x	x
SERC5_HUMAN	2	Serine incorporator 5	http://www.uniprot.org/uniprot/SERC5_HUMAN		18.9934	16.8869	19.419	19.3246	19.8426	23.1121	23.9606	22.1598				x	x	x
IGSF8_HUMAN	2	Immunoglobulin superfamily member 8; Short=IgSF8; AltName: Full=CD81 partner 3; AltName: Full=Glu-Trp-Ile EWI motif-containing protein 2; Short=EWI-2; AltName: Full=Keratinocytes-associated transmembrane protein 4; Short=KCT-4; AltName: Full=LIR-D1; AltName: CD_antigen=CD316; Flags: Precursor	http://www.uniprot.org/uniprot/IGSF8_HUMAN	21.516	21.1115	21.3906				23.1857	23.8149	23.6609				x		x
RHOG_HUMAN	2	Rho-related GTP-binding protein RhoG; Flags: Precursor	http://www.uniprot.org/uniprot/RHOG_HUMAN		22.735	22.4851	22.317	21.499	22.0071	20.1393		20.4281				x	x	x
AGRIN_HUMAN	5	Agrin; Flags: Precursor	http://www.uniprot.org/uniprot/AGRIN_HUMAN		19.0267		23.3919	22.887	23.3436	18.3297	19.0665					x	x	x
COHA1_HUMAN	2	Collagen alpha-1(XVII) chain; AltName: Full=180 kDa bullous pemphigoid antigen 2; AltName: Full=Bullous pemphigoid antigen 2; Contains: 120 kDa linear IgA disease antigen; AltName: Full=120 kDa linear IgA dermatosis antigen; AltName: Full=Linear IgA disease antigen 1; Short=LAD-1; Contains: 97 kDa linear IgA disease antigen; AltName: Full=97 kDa linear IgA bullous dermatosis antigen; Short=97 kDa…	http://www.uniprot.org/uniprot/COHA1_HUMAN				22.0282	21.1814	21.6843		19.9217	21.202					x	x
TRFE_HUMAN	5	Serotransferrin; Short=Transferrin; AltName: Full=Beta-1 metal-binding globulin; AltName: Full=Siderophilin; Flags: Precursor	http://www.uniprot.org/uniprot/TRFE_HUMAN				24.0644	22.5933	22.6296	19.3871	19.9325						x	x
PLXB2_HUMAN	2	Plexin-B2; AltName: Full=MM1; Flags: Precursor	http://www.uniprot.org/uniprot/PLXB2_HUMAN	22.0864	22.0673	22.0469	20.4091		20.013		20.5341	20.4519				x	x	x
SCRIB_HUMAN	2	Protein scribble homolog; Short=Scribble; Short=hScrib; AltName: Full=Protein LAP4	http://www.uniprot.org/uniprot/SCRIB_HUMAN	22.3451	21.505	21.8752	20.351	19.085	19.4949	18.2849						x	x	x
NICA_HUMAN	2	Nicastrin; Flags: Precursor	http://www.uniprot.org/uniprot/NICA_HUMAN		23.2577	23.024	20.7296	20.4052	20.975		19.5896					x	x	x
IST1_HUMAN	3	IST1 homolog; Short=hIST1; AltName: Full=Putative MAPK-activating protein PM28	http://www.uniprot.org/uniprot/IST1_HUMAN		22.1971	22.6199	19.7765		19.9524		18.993					x	x	x
FLOT1_HUMAN	2	Flotillin-1	http://www.uniprot.org/uniprot/FLOT1_HUMAN	21.2381	21.5683	21.4865					19.1759					x		x
1A25_HUMAN	2	HLA class I histocompatibility antigen, A-25 alpha chain; AltName: Full=HLA class I histocompatibility antigen, A-10 alpha chain; AltName: Full=MHC class I antigen A*25; Flags: Precursor	http://www.uniprot.org/uniprot/1A25_HUMAN	26.7083	24.4147	24.7649	23.8578	22.7314	23.6401							x	x
CAV1_HUMAN	2	Caveolin-1	http://www.uniprot.org/uniprot/CAV1_HUMAN	24.6425	24.5176	25.0027	22.8503	21.8912	22.3738							x	x
SYWC_HUMAN	2	Tryptophanyl-tRNA synthetase, cytoplasmic; EC=6.1.1.2; AltName: Full=Interferon-induced protein 53; Short=IFP53; AltName: Full=Tryptophan--tRNA ligase; Short=TrpRS; Short=hWRS; Contains: T1-TrpRS; Contains: T2-TrpRS	http://www.uniprot.org/uniprot/SYWC_HUMAN	20.5356	20.6273	20.0924	20.2145	20.3845	20.7679							x	x
CALX_HUMAN	3	Calnexin; AltName: Full=IP90; AltName: Full=Major histocompatibility complex class I antigen-binding protein p88; AltName: Full=p90; Flags: Precursor	http://www.uniprot.org/uniprot/CALX_HUMAN	20.6785	20.7639	20.621	19.6403	17.9426	19.7994							x	x
MOT4_HUMAN	3	Monocarboxylate transporter 4; Short=MCT 4; AltName: Full=Monocarboxylate transporter 3; Short=MCT 3; AltName: Full=Solute carrier family 16 member 3	http://www.uniprot.org/uniprot/MOT4_HUMAN	23.2194	23.5434	23.7029	22.4299	22.512	22.6295							x	x
PDIA3_HUMAN	3	Protein disulfide-isomerase A3; EC=5.3.4.1; AltName: Full=58 kDa glucose-regulated protein; AltName: Full=58 kDa microsomal protein; Short=p58; AltName: Full=Disulfide isomerase ER-60; AltName: Full=Endoplasmic reticulum resident protein 57; Short=ER protein 57; Short=ERp57; AltName: Full=Endoplasmic reticulum resident protein 60; Short=ER protein 60; Short=ERp60; Flags: Precursor	http://www.uniprot.org/uniprot/PDIA3_HUMAN	22.0153	22.2015	22.0561	21.5735	20.6723	20.4817							x	x
TPBG_HUMAN	3	Trophoblast glycoprotein; AltName: Full=5T4 oncofetal antigen; AltName: Full=5T4 oncofetal trophoblast glycoprotein; Short=5T4 oncotrophoblast glycoprotein; AltName: Full=M6P1; Flags: Precursor	http://www.uniprot.org/uniprot/TPBG_HUMAN	22.0721	24.3937	24.4876	22.2699	21.3096	22.1805							x	x
VAT1_HUMAN	3	Synaptic vesicle membrane protein VAT-1 homolog; EC=1.-.-.-	http://www.uniprot.org/uniprot/VAT1_HUMAN	23.6776	23.677	23.7879	24.0026	23.5577	24.3523							x	x
GSTP1_HUMAN	4	Glutathione S-transferase P; EC=2.5.1.18; AltName: Full=GST class-pi; AltName: Full=GSTP1-1	http://www.uniprot.org/uniprot/GSTP1_HUMAN	21.124	21.6554	20.8832	25.3973	24.5377	25.316							x	x
1433S_HUMAN	5	14-3-3 protein sigma; AltName: Full=Epithelial cell marker protein 1; AltName: Full=Stratifin	http://www.uniprot.org/uniprot/1433S_HUMAN	22.1368	22.7611	22.6593	22.9686	22.0844	23.0774							x	x
1A01_HUMAN	5	HLA class I histocompatibility antigen, A-1 alpha chain; AltName: Full=MHC class I antigen A*1; Flags: Precursor	http://www.uniprot.org/uniprot/1A01_HUMAN	26.1292	26.454	25.9357	25.0751	23.9296	25.0503							x	x
5NTD_HUMAN	5	5'-nucleotidase; Short=5'-NT; EC=3.1.3.5; AltName: Full=Ecto-5'-nucleotidase; AltName: CD_antigen=CD73; Flags: Precursor	http://www.uniprot.org/uniprot/5NTD_HUMAN	24.7812	25.0401	24.9605	21.6128	20.8412	21.6918							x	x
STOM_HUMAN	6	Erythrocyte band 7 integral membrane protein; AltName: Full=Protein 7.2b; AltName: Full=Stomatin	http://www.uniprot.org/uniprot/STOM_HUMAN	22.6476	22.7481	22.9329	24.1452	23.5945	24.2676							x	x
PRS4_HUMAN	2	26S protease regulatory subunit 4; Short=P26s4; AltName: Full=26S proteasome AAA-ATPase subunit RPT2; AltName: Full=Proteasome 26S subunit ATPase 1	http://www.uniprot.org/uniprot/PRS4_HUMAN	21.4462		21.5343	20.838	20.6337	21.1239							x	x
CD44_HUMAN	3	CD44 antigen; AltName: Full=CDw44; AltName: Full=Epican; AltName: Full=Extracellular matrix receptor III; Short=ECMR-III; AltName: Full=GP90 lymphocyte homing/adhesion receptor; AltName: Full=HUTCH-I; AltName: Full=Heparan sulfate proteoglycan; AltName: Full=Hermes antigen; AltName: Full=Hyaluronate receptor; AltName: Full=Phagocytic glycoprotein 1; Short=PGP-1; AltName: Full=Phagocytic glycoprot…	http://www.uniprot.org/uniprot/CD44_HUMAN		24.1775	24.0135	25.717	24.5246	25.1838							x	x
IGSF1_HUMAN	2	Immunoglobulin superfamily member 1; Short=IgSF1; AltName: Full=Immunoglobulin-like domain-containing protein 1; AltName: Full=Inhibin-binding protein; Short=InhBP; AltName: Full=Pituitary gland-specific factor 2; AltName: Full=p120; Flags: Precursor	http://www.uniprot.org/uniprot/IGSF1_HUMAN				24.6248	24.0597	24.7129								x
LG3BP_HUMAN	3	Galectin-3-binding protein; AltName: Full=Basement membrane autoantigen p105; AltName: Full=Lectin galactoside-binding soluble 3-binding protein; AltName: Full=Mac-2-binding protein; Short=MAC2BP; Short=Mac-2 BP; AltName: Full=Tumor-associated antigen 90K; Flags: Precursor	http://www.uniprot.org/uniprot/LG3BP_HUMAN				23.2728	22.2958	23.0508								x
TINAL_HUMAN	3	Tubulointerstitial nephritis antigen-like; AltName: Full=Glucocorticoid-inducible protein 5; AltName: Full=Oxidized LDL-responsive gene 2 protein; Short=OLRG-2; AltName: Full=Tubulointerstitial nephritis antigen-related protein; Short=TIN Ag-related protein; Short=TIN-Ag-RP; Flags: Precursor	http://www.uniprot.org/uniprot/TINAL_HUMAN				23.3871	22.7144	22.9844								x
CYFP1_HUMAN	2	Cytoplasmic FMR1-interacting protein 1; AltName: Full=Specifically Rac1-associated protein 1; Short=Sra-1; AltName: Full=p140sra-1	http://www.uniprot.org/uniprot/CYFP1_HUMAN	21.0697	21.1359	20.8091		19.8203	20.0397							x	x
MDHM_HUMAN	2	Malate dehydrogenase, mitochondrial; EC=1.1.1.37; Flags: Precursor	http://www.uniprot.org/uniprot/MDHM_HUMAN	21.8108	21.526	21.914	19.2133		20.2647							x	x
SEPT9_HUMAN	2	Septin-9; AltName: Full=MLL septin-like fusion protein MSF-A; Short=MLL septin-like fusion protein; AltName: Full=Ovarian/Breast septin; Short=Ov/Br septin; AltName: Full=Septin D1	http://www.uniprot.org/uniprot/SEPT9_HUMAN	21.2996	22.5157	23.1349	20.798		20.788							x	x
GIPC1_HUMAN	3	PDZ domain-containing protein GIPC1; AltName: Full=GAIP C-terminus-interacting protein; AltName: Full=RGS-GAIP-interacting protein; AltName: Full=RGS19-interacting protein 1; AltName: Full=Tax interaction protein 2; Short=TIP-2	http://www.uniprot.org/uniprot/GIPC1_HUMAN	23.3518	23.5787	23.6291	21.2519		21.1188							x	x
RAI3_HUMAN	3	Retinoic acid-induced protein 3; AltName: Full=G-protein coupled receptor family C group 5 member A; AltName: Full=Orphan G-protein-coupling receptor PEIG-1; AltName: Full=Retinoic acid-induced gene 1 protein; Short=RAIG-1	http://www.uniprot.org/uniprot/RAI3_HUMAN	24.6023	24.5311	24.7048			19.5946							x	x
BOREA_HUMAN	2	Borealin; AltName: Full=Cell division cycle-associated protein 8; AltName: Full=Dasra-B; Short=hDasra-B; AltName: Full=Pluripotent embryonic stem cell-related gene 3 protein	http://www.uniprot.org/uniprot/BOREA_HUMAN	21.9681	21.654	21.8021										x
FLNC_HUMAN	2	Filamin-C; Short=FLN-C; Short=FLNc; AltName: Full=ABP-280-like protein; AltName: Full=ABP-L; AltName: Full=Actin-binding-like protein; AltName: Full=Filamin-2; AltName: Full=Gamma-filamin	http://www.uniprot.org/uniprot/FLNC_HUMAN	22.8883	22.98	23.354										x
NAMPT_HUMAN	2	Nicotinamide phosphoribosyltransferase; Short=NAmPRTase; Short=Nampt; EC=2.4.2.12; AltName: Full=Pre-B-cell colony-enhancing factor 1; Short=Pre-B cell-enhancing factor; AltName: Full=Visfatin	http://www.uniprot.org/uniprot/NAMPT_HUMAN	22.0027	22.5173	22.5489										x
RAB21_HUMAN	2	Ras-related protein Rab-21; Flags: Precursor	http://www.uniprot.org/uniprot/RAB21_HUMAN	22.0328	22.0063	22.2816										x
SHCBP_HUMAN	2	SHC SH2 domain-binding protein 1	http://www.uniprot.org/uniprot/SHCBP_HUMAN	21.5683	22.2422	21.9651										x
ANXA3_HUMAN	3	Annexin A3; AltName: Full=35-alpha calcimedin; AltName: Full=Annexin III; AltName: Full=Annexin-3; AltName: Full=Inositol 1,2-cyclic phosphate 2-phosphohydrolase; AltName: Full=Lipocortin III; AltName: Full=Placental anticoagulant protein III; Short=PAP-III	http://www.uniprot.org/uniprot/ANXA3_HUMAN	23.0293	23.489	23.4554										x
G6PD_HUMAN	3	Glucose-6-phosphate 1-dehydrogenase; Short=G6PD; EC=1.1.1.49	http://www.uniprot.org/uniprot/G6PD_HUMAN	23.272	23.2557	23.2647										x
ZO2_HUMAN	3	Tight junction protein ZO-2; AltName: Full=Tight junction protein 2; AltName: Full=Zona occludens protein 2; AltName: Full=Zonula occludens protein 2	http://www.uniprot.org/uniprot/ZO2_HUMAN	23.2127	22.8746	23.1081										x

## Sheet: Table S4. Controls vs Cancers
UniProt Entry Name	PepCount	Protein Description	Uniprot Website Link	pValue	qValue	PCa	PCa(#non-missing)	control	control(#non-missing)	Fold Change (Pca/Control)	Absolute Fold Change	PNT2C2_1	PNT2C2_2	PNT2C2_3r	RWPE_1	RWPE_2	RWPE_3	PC346C_1	PC346C_2	PC346C_3	VCaP_1	VCaP_2	VCaP_3
CD2AP_HUMAN	5	CD2-associated protein; AltName: Full=Adapter protein CMS; AltName: Full=Cas ligand with multiple SH3 domains	http://www.uniprot.org/uniprot/CD2AP_HUMAN			21.4688	6		0	Only in PCa	NA							20.6878	21.1959	20.9174	22.1819	21.9678	21.8617
CPSF5_HUMAN	2	Cleavage and polyadenylation specificity factor subunit 5; AltName: Full=Cleavage and polyadenylation specificity factor 25 kDa subunit; Short=CFIm25; Short=CPSF 25 kDa subunit; AltName: Full=Nucleoside diphosphate-linked moiety X motif 21; Short=Nudix motif 21; AltName: Full=Pre-mRNA cleavage factor Im 25 kDa subunit	http://www.uniprot.org/uniprot/CPSF5_HUMAN			20.8692	6		0	Only in PCa	NA							20.7927	21.0832	20.1061	21.3384	20.6061	21.2889
MKRN1_HUMAN	1	E3 ubiquitin-protein ligase makorin-1; EC=6.3.2.-; AltName: Full=RING finger protein 61	http://www.uniprot.org/uniprot/MKRN1_HUMAN			22.3712	6		0	Only in PCa	NA							22.8278	23.546	23.2412	21.5576	21.6279	21.4266
PAB4L_HUMAN	1	Polyadenylate-binding protein 4-like; Short=PABP-4-like; Short=Poly(A)-binding protein 4-like	http://www.uniprot.org/uniprot/PAB4L_HUMAN			22.6787	6		0	Only in PCa	NA							21.9236	23.0535	23.6639	22.4162	22.9389	22.0762
SENP1_HUMAN	1	Sentrin-specific protease 1; EC=3.4.22.-; AltName: Full=Sentrin/SUMO-specific protease SENP1	http://www.uniprot.org/uniprot/SENP1_HUMAN			28.6509	6		0	Only in PCa	NA							28.7883	28.4913	27.7046	28.9163	29.3763	28.6286
ZZZ3_HUMAN	1	ZZ-type zinc finger-containing protein 3	http://www.uniprot.org/uniprot/ZZZ3_HUMAN			27.5627	6		0	Only in PCa	NA							27.5888	27.3239	28.2868	27.4429	28.077	26.657
HIC2_HUMAN	1	Hypermethylated in cancer 2 protein; Short=Hic-2; AltName: Full=HIC1-related gene on chromosome 22 protein; AltName: Full=Hic-3; AltName: Full=Zinc finger and BTB domain-containing protein 30	http://www.uniprot.org/uniprot/HIC2_HUMAN	6.27487e-07	5.46627e-05	31.872	6	21.7039	3	10.1681	10.1681		21.13		22.7958	21.1861		31.5314	32.3397	30.4592	32.431	31.7976	32.6734
TRIM3_HUMAN	1	Tripartite motif-containing protein 3; AltName: Full=Brain-expressed RING finger protein; AltName: Full=RING finger protein 22; AltName: Full=RING finger protein 97	http://www.uniprot.org/uniprot/TRIM3_HUMAN	5.5626e-06	9.39375e-05	31.0391	4	21.946	4	9.09307	9.09307		22.3468	22.9326	20.9874		21.5172	31.0986	31.6504		31.5922		29.815
DX39A_HUMAN	1	ATP-dependent RNA helicase DDX39A; EC=3.6.4.13; AltName: Full=DEAD box protein 39; AltName: Full=Nuclear RNA helicase URH49	http://www.uniprot.org/uniprot/DX39A_HUMAN	4.93848e-05	0.000389192	26.9701	5	20.2559	3	6.71415	6.71415				21.6518	18.876	20.2399		26.7109	27.7122	26.8053	27.1627	26.4592
SERC5_HUMAN	2	Serine incorporator 5	http://www.uniprot.org/uniprot/SERC5_HUMAN	0.00183685	0.00421092	23.0775	3	18.8933	5	4.18422	4.18422		18.9934	16.8869	19.419	19.3246	19.8426	23.1121	23.9606	22.1598
PABP1_HUMAN	19	Polyadenylate-binding protein 1; Short=PABP-1; Short=Poly(A)-binding protein 1	http://www.uniprot.org/uniprot/PABP1_HUMAN	0.000149239	0.000650038	23.6929	6	19.9581	4	3.73482	3.73482	20.7177	20.8296	20.3266	17.9583			23.2145	23.8553	23.4835	23.7426	24.0729	23.7884
PDC6I_HUMAN	29	Programmed cell death 6-interacting protein; Short=PDCD6-interacting protein; AltName: Full=ALG-2-interacting protein 1; AltName: Full=Hp95	http://www.uniprot.org/uniprot/PDC6I_HUMAN	7.22856e-05	0.000445218	25.5161	6	22.9038	6	2.61233	2.61233	23.7217	23.6913	23.7554	22.6205	21.7056	21.9283	24.9942	25.6972	25.3894	25.665	25.5631	25.788
CD9_HUMAN	3	CD9 antigen; AltName: Full=5H9 antigen; AltName: Full=Cell growth-inhibiting gene 2 protein; AltName: Full=Leukocyte antigen MIC3; AltName: Full=Motility-related protein; Short=MRP-1; AltName: Full=Tetraspanin-29; Short=Tspan-29; AltName: Full=p24; AltName: CD_antigen=CD9	http://www.uniprot.org/uniprot/CD9_HUMAN	0.00662267	0.0108854	26.7572	6	24.3083	5	2.44889	2.44889		25.6983	25.6399	24.2943	22.5145	23.3943	27.4818	27.3758	27.7334	25.5854	26.5703	25.7963
RLA0L_HUMAN	4	60S acidic ribosomal protein P0-like	http://www.uniprot.org/uniprot/RLA0L_HUMAN	0.0191114	0.0228063	22.4534	6	20.0852	5	2.36814	2.36814	20.6339	19.9825	20.8762		19.5948	19.3386	21.283	22.1374	21.4839	25.9553	21.934	21.9264
IGSF8_HUMAN	2	Immunoglobulin superfamily member 8; Short=IgSF8; AltName: Full=CD81 partner 3; AltName: Full=Glu-Trp-Ile EWI motif-containing protein 2; Short=EWI-2; AltName: Full=Keratinocytes-associated transmembrane protein 4; Short=KCT-4; AltName: Full=LIR-D1; AltName: CD_antigen=CD316; Flags: Precursor	http://www.uniprot.org/uniprot/IGSF8_HUMAN	0.000586852	0.00159759	23.5538	3	21.3394	3	2.21443	2.21443	21.516	21.1115	21.3906				23.1857	23.8149	23.6609
RL40_HUMAN	9	Ubiquitin-60S ribosomal protein L40; AltName: Full=CEP52; AltName: Full=Ubiquitin A-52 residue ribosomal protein fusion product 1; Contains: Ubiquitin; Contains: 60S ribosomal protein L40; Flags: Precursor	http://www.uniprot.org/uniprot/RL40_HUMAN	7.66616e-05	0.000445218	29.3723	6	27.1627	6	2.20961	2.20961	27.5132	27.6605	27.8929	27.2018	26.0966	26.6112	28.8543	28.8245	29.5432	29.6304	30.1055	29.276
VPS28_HUMAN	4	Vacuolar protein sorting-associated protein 28 homolog; Short=H-Vps28; AltName: Full=ESCRT-I complex subunit VPS28	http://www.uniprot.org/uniprot/VPS28_HUMAN	8.92655e-05	0.000486015	23.3576	6	21.1818	6	2.17575	2.17575	21.5957	21.7324	21.5914	20.8744	20.3787	20.9185	24.0388	24.1214	23.422	22.7909	23.2809	22.4915
FAS_HUMAN	35	Fatty acid synthase; EC=2.3.1.85; Includes: [Acyl-carrier-protein] S-acetyltransferase; EC=2.3.1.38; Includes: [Acyl-carrier-protein] S-malonyltransferase; EC=2.3.1.39; Includes: 3-oxoacyl-[acyl-carrier-protein] synthase; EC=2.3.1.41; Includes: 3-oxoacyl-[acyl-carrier-protein] reductase; EC=1.1.1.100; Includes: 3-hydroxypalmitoyl-[acyl-carrier-protein] dehydratase; EC=4.2.1.61; Includes: Enoyl-[a…	http://www.uniprot.org/uniprot/FAS_HUMAN	0.00859282	0.013367	24.9487	6	22.8509	6	2.09778	2.09778	23.8753	24.0751	24.1777	21.8556	21.319	21.8028	25.6823	25.9677	25.5013	24.2228	24.286	24.0322
EF1A2_HUMAN	6	Elongation factor 1-alpha 2; Short=EF-1-alpha-2; AltName: Full=Eukaryotic elongation factor 1 A-2; Short=eEF1A-2; AltName: Full=Statin-S1	http://www.uniprot.org/uniprot/EF1A2_HUMAN	0.0051096	0.009084	24.5036	6	22.6302	6	1.87338	1.87338	23.3527	23.0598	23.3587	22.1587	21.3598	22.4914	25.683	25.7818	24.0704	24.3519	23.8722	23.262
MATR3_HUMAN	2	Matrin-3	http://www.uniprot.org/uniprot/MATR3_HUMAN	0.0033684	0.00682404	21.4419	3	19.6166	3	1.82537	1.82537				19.9762	19.0835	19.79				21.5044	21.231	21.5905
STIP1_HUMAN	9	Stress-induced-phosphoprotein 1; Short=STI1; AltName: Full=Hsc70/Hsp90-organizing protein; Short=Hop; AltName: Full=Renal carcinoma antigen NY-REN-11; AltName: Full=Transformation-sensitive protein IEF SSP 3521	http://www.uniprot.org/uniprot/STIP1_HUMAN	0.016427	0.0213585	23.9481	3	22.1993	6	1.74878	1.74878	22.9693	23.0355	23.0692	21.7678	21.091	21.2631				24.0224	23.91	23.9118
RL5_HUMAN	3	60S ribosomal protein L5	http://www.uniprot.org/uniprot/RL5_HUMAN	0.0118753	0.0161641	23.3071	3	21.5757	6	1.73139	1.73139	20.4787	21.1466	21.491	22.944	22.0826	21.3113				23.4212	23.4451	23.055
HNRPD_HUMAN	2	Heterogeneous nuclear ribonucleoprotein D0; Short=hnRNP D0; AltName: Full=AU-rich element RNA-binding protein 1	http://www.uniprot.org/uniprot/HNRPD_HUMAN	0.00120086	0.0030768	23.119	3	21.4347	4	1.68433	1.68433	21.4549	21.4746		21.9245	20.8846					23.2053	23.0395	23.1122
RL13_HUMAN	3	60S ribosomal protein L13; AltName: Full=Breast basic conserved protein 1	http://www.uniprot.org/uniprot/RL13_HUMAN	0.000435381	0.00132815	22.0587	5	20.7852	6	1.27349	1.27349	20.2253	20.4311	21.2755	20.9628	20.9316	20.8848	21.4022	22.2585		21.9835	22.2647	22.3845
HNRPL_HUMAN	1	Heterogeneous nuclear ribonucleoprotein L; Short=hnRNP L	http://www.uniprot.org/uniprot/HNRPL_HUMAN	0.00386125	0.00747483	21.5292	3	20.356	5	1.17319	1.17319		20.5372	20.8508	20.0137	20.1642	20.2141				21.1952	21.4448	21.9476
SDC1_HUMAN	2	Syndecan-1; Short=SYND1; AltName: CD_antigen=CD138; Flags: Precursor	http://www.uniprot.org/uniprot/SDC1_HUMAN	0.0356834	0.034539	23.5007	6	22.4235	6	1.0772	1.0772	21.9191	22.1608	21.9541	23.4583	22.3054	22.7432	22.8123	22.8381	22.4218	24.2297	24.0985	24.6039
VP37C_HUMAN	3	Vacuolar protein sorting-associated protein 37C; Short=hVps37C; AltName: Full=ESCRT-I complex subunit VPS37C	http://www.uniprot.org/uniprot/VP37C_HUMAN	0.0417182	0.038662	21.8246	6	20.7654	4	1.05919	1.05919	20.6501	20.6648	20.9576		20.7892		21.173	21.5036	20.6098	22.4815	22.5415	22.6384
TCPG_HUMAN	3	T-complex protein 1 subunit gamma; Short=TCP-1-gamma; AltName: Full=CCT-gamma; AltName: Full=hTRiC5	http://www.uniprot.org/uniprot/TCPG_HUMAN	0.0104361	0.0149037	23.1639	3	22.1261	6	1.03781	1.03781	22.4678	22.264	22.707	22.0375	21.2817	21.9988				23.3074	23.0128	23.1717
TCPQ_HUMAN	5	T-complex protein 1 subunit theta; Short=TCP-1-theta; AltName: Full=CCT-theta; AltName: Full=Renal carcinoma antigen NY-REN-15	http://www.uniprot.org/uniprot/TCPQ_HUMAN	0.0185148	0.0226039	21.4562	3	20.8758	5	0.580398	0.580398	20.5799	21.156	20.9266	21.1136		20.6026				21.2412	21.5666	21.5607
1433S_HUMAN	5	14-3-3 protein sigma; AltName: Full=Epithelial cell marker protein 1; AltName: Full=Stratifin	http://www.uniprot.org/uniprot/1433S_HUMAN				0	22.6146	6	Only in Control	NA	22.1368	22.7611	22.6593	22.9686	22.0844	23.0774
1A01_HUMAN	5	HLA class I histocompatibility antigen, A-1 alpha chain; AltName: Full=MHC class I antigen A*1; Flags: Precursor	http://www.uniprot.org/uniprot/1A01_HUMAN				0	25.429	6	Only in Control	NA	26.1292	26.454	25.9357	25.0751	23.9296	25.0503
1A25_HUMAN	2	HLA class I histocompatibility antigen, A-25 alpha chain; AltName: Full=HLA class I histocompatibility antigen, A-10 alpha chain; AltName: Full=MHC class I antigen A*25; Flags: Precursor	http://www.uniprot.org/uniprot/1A25_HUMAN				0	24.3529	6	Only in Control	NA	26.7083	24.4147	24.7649	23.8578	22.7314	23.6401
5NTD_HUMAN	5	5'-nucleotidase; Short=5'-NT; EC=3.1.3.5; AltName: Full=Ecto-5'-nucleotidase; AltName: CD_antigen=CD73; Flags: Precursor	http://www.uniprot.org/uniprot/5NTD_HUMAN				0	23.1546	6	Only in Control	NA	24.7812	25.0401	24.9605	21.6128	20.8412	21.6918
CALX_HUMAN	3	Calnexin; AltName: Full=IP90; AltName: Full=Major histocompatibility complex class I antigen-binding protein p88; AltName: Full=p90; Flags: Precursor	http://www.uniprot.org/uniprot/CALX_HUMAN				0	19.9076	6	Only in Control	NA	20.6785	20.7639	20.621	19.6403	17.9426	19.7994
CAV1_HUMAN	2	Caveolin-1	http://www.uniprot.org/uniprot/CAV1_HUMAN				0	23.5464	6	Only in Control	NA	24.6425	24.5176	25.0027	22.8503	21.8912	22.3738
EHD3_HUMAN	1	EH domain-containing protein 3; AltName: Full=PAST homolog 3	http://www.uniprot.org/uniprot/EHD3_HUMAN				0	22.4229	6	Only in Control	NA	22.4648	22.8489	22.5948	22.7474	21.5269	22.3548
GLRX3_HUMAN	1	Glutaredoxin-3; AltName: Full=PKC-interacting cousin of thioredoxin; Short=PICOT; AltName: Full=PKC-theta-interacting protein; Short=PKCq-interacting protein; AltName: Full=Thioredoxin-like protein 2	http://www.uniprot.org/uniprot/GLRX3_HUMAN				0	21.2951	6	Only in Control	NA	22.3925	22.4013	22.3995	19.9998	19.7496	20.8276
GSTP1_HUMAN	4	Glutathione S-transferase P; EC=2.5.1.18; AltName: Full=GST class-pi; AltName: Full=GSTP1-1	http://www.uniprot.org/uniprot/GSTP1_HUMAN				0	23.1523	6	Only in Control	NA	21.124	21.6554	20.8832	25.3973	24.5377	25.316
LASP1_HUMAN	1	LIM and SH3 domain protein 1; Short=LASP-1; AltName: Full=Metastatic lymph node gene 50 protein; Short=MLN 50	http://www.uniprot.org/uniprot/LASP1_HUMAN				0	20.918	6	Only in Control	NA	22.4539	22.288	22.7751	19.8404	18.7888	19.362
LAT1N_HUMAN	1	Putative L-type amino acid transporter 1-like protein MLAS; AltName: Full=hLAT1 3-transmembrane protein MLAS; Short=hLAT1 3TM MLAS	http://www.uniprot.org/uniprot/LAT1N_HUMAN				0	21.6957	6	Only in Control	NA	20.6527	20.2329	20.6661	23.6121	21.9426	23.0679
MOT4_HUMAN	3	Monocarboxylate transporter 4; Short=MCT 4; AltName: Full=Monocarboxylate transporter 3; Short=MCT 3; AltName: Full=Solute carrier family 16 member 3	http://www.uniprot.org/uniprot/MOT4_HUMAN				0	23.0062	6	Only in Control	NA	23.2194	23.5434	23.7029	22.4299	22.512	22.6295
PDIA3_HUMAN	3	Protein disulfide-isomerase A3; EC=5.3.4.1; AltName: Full=58 kDa glucose-regulated protein; AltName: Full=58 kDa microsomal protein; Short=p58; AltName: Full=Disulfide isomerase ER-60; AltName: Full=Endoplasmic reticulum resident protein 57; Short=ER protein 57; Short=ERp57; AltName: Full=Endoplasmic reticulum resident protein 60; Short=ER protein 60; Short=ERp60; Flags: Precursor	http://www.uniprot.org/uniprot/PDIA3_HUMAN				0	21.5001	6	Only in Control	NA	22.0153	22.2015	22.0561	21.5735	20.6723	20.4817
PDXK_HUMAN	1	Pyridoxal kinase; EC=2.7.1.35; AltName: Full=Pyridoxine kinase	http://www.uniprot.org/uniprot/PDXK_HUMAN				0	20.4466	6	Only in Control	NA	21.262	21.4483	21.5419	19.47	19.3047	19.6529
PTK7_HUMAN	1	Inactive tyrosine-protein kinase 7; AltName: Full=Colon carcinoma kinase 4; Short=CCK-4; AltName: Full=Protein-tyrosine kinase 7; AltName: Full=Pseudo tyrosine kinase receptor 7; AltName: Full=Tyrosine-protein kinase-like 7; Flags: Precursor	http://www.uniprot.org/uniprot/PTK7_HUMAN				0	21.3489	6	Only in Control	NA	22.1273	21.6748	20.8837	21.7752	20.5876	21.0446
RRAS_HUMAN	1	Ras-related protein R-Ras; AltName: Full=p23; Flags: Precursor	http://www.uniprot.org/uniprot/RRAS_HUMAN				0	21.7944	6	Only in Control	NA	21.8637	22.1041	22.1118	21.9827	21.1363	21.5679
RRAS2_HUMAN	1	Ras-related protein R-Ras2; AltName: Full=Ras-like protein TC21; AltName: Full=Teratocarcinoma oncogene; Flags: Precursor	http://www.uniprot.org/uniprot/RRAS2_HUMAN				0	22.2542	6	Only in Control	NA	22.5728	22.8883	21.9616	22.5771	21.6755	21.8501
STOM_HUMAN	6	Erythrocyte band 7 integral membrane protein; AltName: Full=Protein 7.2b; AltName: Full=Stomatin	http://www.uniprot.org/uniprot/STOM_HUMAN				0	23.3893	6	Only in Control	NA	22.6476	22.7481	22.9329	24.1452	23.5945	24.2676
SYWC_HUMAN	2	Tryptophanyl-tRNA synthetase, cytoplasmic; EC=6.1.1.2; AltName: Full=Interferon-induced protein 53; Short=IFP53; AltName: Full=Tryptophan--tRNA ligase; Short=TrpRS; Short=hWRS; Contains: T1-TrpRS; Contains: T2-TrpRS	http://www.uniprot.org/uniprot/SYWC_HUMAN				0	20.437	6	Only in Control	NA	20.5356	20.6273	20.0924	20.2145	20.3845	20.7679
TF_HUMAN	1	Tissue factor; Short=TF; AltName: Full=Coagulation factor III; AltName: Full=Thromboplastin; AltName: CD_antigen=CD142; Flags: Precursor	http://www.uniprot.org/uniprot/TF_HUMAN				0	21.6706	6	Only in Control	NA	21.8412	21.9558	21.4902	21.6392	21.3968	21.7002
TPBG_HUMAN	3	Trophoblast glycoprotein; AltName: Full=5T4 oncofetal antigen; AltName: Full=5T4 oncofetal trophoblast glycoprotein; Short=5T4 oncotrophoblast glycoprotein; AltName: Full=M6P1; Flags: Precursor	http://www.uniprot.org/uniprot/TPBG_HUMAN				0	22.7856	6	Only in Control	NA	22.0721	24.3937	24.4876	22.2699	21.3096	22.1805
VAT1_HUMAN	3	Synaptic vesicle membrane protein VAT-1 homolog; EC=1.-.-.-	http://www.uniprot.org/uniprot/VAT1_HUMAN				0	23.8425	6	Only in Control	NA	23.6776	23.677	23.7879	24.0026	23.5577	24.3523
ANXA2_HUMAN	20	Annexin A2; AltName: Full=Annexin II; AltName: Full=Annexin-2; AltName: Full=Calpactin I heavy chain; AltName: Full=Calpactin-1 heavy chain; AltName: Full=Chromobindin-8; AltName: Full=Lipocortin II; AltName: Full=Placental anticoagulant protein IV; Short=PAP-IV; AltName: Full=Protein I; AltName: Full=p36	http://www.uniprot.org/uniprot/ANXA2_HUMAN	6.87682e-05	0.000445218	21.1203	6	26.4705	6	-5.35024	5.35024	27.8252	27.7664	27.958	25.7189	24.4777	25.077	19.8547	20.4494	19.6753	22.2124	22.5422	21.9879
4F2_HUMAN	32	4F2 cell-surface antigen heavy chain; Short=4F2hc; AltName: Full=4F2 heavy chain antigen; AltName: Full=Lymphocyte activation antigen 4F2 large subunit; AltName: CD_antigen=CD98	http://www.uniprot.org/uniprot/4F2_HUMAN	2.24519e-05	0.000228144	20.4191	4	25.3937	6	-4.97458	4.97458	24.3436	24.5115	24.4962	26.653	25.8465	26.5113	19.9148	20.8345	20.5723	20.3548
CL035_HUMAN	1	Uncharacterized protein C12orf35	http://www.uniprot.org/uniprot/CL035_HUMAN	0.0233965	0.0257994	19.341	3	23.7836	5	-4.44257	4.44257		26.2215	26.4985	22.9947	21.72	21.4831			18.6608		19.3955	19.9666
TPM3L_HUMAN	2	Putative tropomyosin alpha-3 chain-like protein	http://www.uniprot.org/uniprot/TPM3L_HUMAN	9.97598e-05	0.000511203	19.9541	3	24.0841	3	-4.13004	4.13004	23.9154	24.0063	24.3307							20.4211	19.7374	19.7037
BASI_HUMAN	8	Basigin; AltName: Full=5F7; AltName: Full=Collagenase stimulatory factor; AltName: Full=Extracellular matrix metalloproteinase inducer; Short=EMMPRIN; AltName: Full=Leukocyte activation antigen M6; AltName: Full=OK blood group antigen; AltName: Full=Tumor cell-derived collagenase stimulatory factor; Short=TCSF; AltName: CD_antigen=CD147; Flags: Precursor	http://www.uniprot.org/uniprot/BASI_HUMAN	6.47e-06	9.39375e-05	22.0386	6	26.1263	6	-4.08771	4.08771	25.3302	25.6987	26.3588	27.0713	25.7029	26.5958	23.0772	22.5171	23.1029	21.1816	21.0926	21.2601
CAP1_HUMAN	2	Adenylyl cyclase-associated protein 1; Short=CAP 1	http://www.uniprot.org/uniprot/CAP1_HUMAN	0.00353103	0.00699094	18.6775	3	22.6043	6	-3.92681	3.92681	23.8038	23.8899	24.06	21.7418	20.8549	21.2755		18.7763		19.2745	17.9816
CLIC1_HUMAN	6	Chloride intracellular channel protein 1; AltName: Full=Chloride channel ABP; AltName: Full=Nuclear chloride ion channel 27; Short=NCC27; AltName: Full=Regulatory nuclear chloride ion channel protein; Short=hRNCC	http://www.uniprot.org/uniprot/CLIC1_HUMAN	5.36116e-05	0.000389192	20.7331	6	24.3297	6	-3.59666	3.59666	25.2601	25.505	25.4966	23.7419	22.6619	23.3129	20.2363	20.7016	20.2264	21.034	21.1709	21.0292
ITA6_HUMAN	16	Integrin alpha-6; AltName: Full=CD49 antigen-like family member F; AltName: Full=VLA-6; AltName: CD_antigen=CD49f; Contains: Integrin alpha-6 heavy chain; Contains: Integrin alpha-6 light chain; Flags: Precursor	http://www.uniprot.org/uniprot/ITA6_HUMAN	0.000119381	0.00057776	20.6468	6	24.1737	6	-3.52695	3.52695	22.8278	22.9885	22.942	25.971	24.9442	25.3689	20.6158	20.7733	20.3633	20.6171	20.7597	20.7515
TARA_HUMAN	1	TRIO and F-actin-binding protein; AltName: Full=Protein Tara; AltName: Full=Trio-associated repeat on actin	http://www.uniprot.org/uniprot/TARA_HUMAN	0.0110533	0.0154989	21.4965	5	24.9014	5	-3.40489	3.40489		22.7201	26.4637	25.9296	24.4852	24.9085	22.6213	22.6999	22.9928	18.9715		20.197
AT1B1_HUMAN	5	Sodium/potassium-transporting ATPase subunit beta-1; AltName: Full=Sodium/potassium-dependent ATPase subunit beta-1	http://www.uniprot.org/uniprot/AT1B1_HUMAN	3.19683e-06	6.96219e-05	21.5564	6	24.8313	6	-3.27481	3.27481	24.9742	25.4123	25.0809	25.1528	23.7078	24.6595	21.5296	22.4045	20.4926	21.4323	21.7148	21.7649
PGAM1_HUMAN	3	Phosphoglycerate mutase 1; EC=3.1.3.13; EC=5.4.2.1; EC=5.4.2.4; AltName: Full=BPG-dependent PGAM 1; AltName: Full=Phosphoglycerate mutase isozyme B; Short=PGAM-B	http://www.uniprot.org/uniprot/PGAM1_HUMAN	0.000214682	0.000802044	21.2402	4	24.5031	6	-3.26284	3.26284	24.777	24.9793	24.5356	24.7017	23.732	24.2926	20.1077	20.372		22.3115		22.1696
1433B_HUMAN	5	14-3-3 protein beta/alpha; AltName: Full=Protein 1054; AltName: Full=Protein kinase C inhibitor protein 1; Short=KCIP-1; Contains: 14-3-3 protein beta/alpha, N-terminally processed	http://www.uniprot.org/uniprot/1433B_HUMAN	0.00044214	0.00132815	23.9699	6	27.231	6	-3.26107	3.26107	27.4011	27.6819	27.7666	27.9368	26.3397	26.2597	22.5608	22.684	22.972	25.2294	25.4785	24.8949
EZRI_HUMAN	7	Ezrin; AltName: Full=Cytovillin; AltName: Full=Villin-2; AltName: Full=p81	http://www.uniprot.org/uniprot/EZRI_HUMAN	0.00572529	0.00959137	21.449	5	24.641	6	-3.19203	3.19203	26.2211	26.3478	26.1666	23.5687	22.9219	22.6199	20.0744	21.0272		21.9517	21.7907	22.4009
AT1A1_HUMAN	5	Sodium/potassium-transporting ATPase subunit alpha-1; Short=Na(+)/K(+) ATPase alpha-1 subunit; EC=3.6.3.9; AltName: Full=Sodium pump subunit alpha-1; Flags: Precursor	http://www.uniprot.org/uniprot/AT1A1_HUMAN	1.62701e-06	6.96219e-05	21.4547	6	24.5758	6	-3.12102	3.12102	24.9505	24.4634	24.8549	24.9762	24.1055	24.1039	20.5709	21.5345	22.4795	21.2455	21.7811	21.117
ATPB_HUMAN	8	ATP synthase subunit beta, mitochondrial; EC=3.6.3.14; Flags: Precursor	http://www.uniprot.org/uniprot/ATPB_HUMAN	0.00315678	0.00654759	20.2556	3	23.3363	4	-3.08076	3.08076		22.0085		23.9754	23.3915	23.9698				20.2504	20.649	19.8673
NDKB_HUMAN	1	Nucleoside diphosphate kinase B; Short=NDK B; Short=NDP kinase B; EC=2.7.4.6; AltName: Full=C-myc purine-binding transcription factor PUF; AltName: Full=Histidine protein kinase NDKB; EC=2.7.13.3; AltName: Full=nm23-H2	http://www.uniprot.org/uniprot/NDKB_HUMAN	0.0103264	0.0149037	20.2468	4	23.2952	6	-3.04845	3.04845	24.9526	25.0495	24.6152	21.9375	21.2002	22.0165	19.5924	20.2849			20.5688	20.541
TAGL2_HUMAN	5	Transgelin-2; AltName: Full=SM22-alpha homolog	http://www.uniprot.org/uniprot/TAGL2_HUMAN	0.0253472	0.0276011	21.0248	3	24.0192	6	-2.99437	2.99437	25.5971	25.6854	25.5951	22.647	22.1275	22.4629	20.9714	21.1474	20.9556
GRP78_HUMAN	11	78 kDa glucose-regulated protein; Short=GRP-78; AltName: Full=Endoplasmic reticulum lumenal Ca(2+)-binding protein grp78; AltName: Full=Heat shock 70 kDa protein 5; AltName: Full=Immunoglobulin heavy chain-binding protein; Short=BiP; Flags: Precursor	http://www.uniprot.org/uniprot/GRP78_HUMAN	0.00157491	0.003811	22.7099	6	25.6779	6	-2.968	2.968	26.462	26.4898	26.3148	25.427	24.5449	24.8286	20.5428	22.2121	24.9298	22.7335	23.4774	22.3638
LAT1_HUMAN	5	Large neutral amino acids transporter small subunit 1; AltName: Full=4F2 light chain; Short=4F2 LC; Short=4F2LC; AltName: Full=CD98 light chain; AltName: Full=Integral membrane protein E16; AltName: Full=L-type amino acid transporter 1; Short=hLAT1; AltName: Full=Solute carrier family 7 member 5; AltName: Full=y+ system cationic amino acid transporter	http://www.uniprot.org/uniprot/LAT1_HUMAN	0.00139461	0.00347114	22.8984	3	25.8054	6	-2.90708	2.90708	24.5087	25.2668	25.7589	27.0839	25.6624	26.552		22.5154			22.828	23.3517
CC136_HUMAN	1	Coiled-coil domain-containing protein 136; AltName: Full=Nasopharyngeal carcinoma-associated gene 6 protein	http://www.uniprot.org/uniprot/CC136_HUMAN	3.11661e-05	0.000271499	23.1243	5	25.843	5	-2.71875	2.71875		26.4003	26.5143	26.048	24.9684	25.2841	23.0056	23.4553		22.8392	23.2503	23.0709
ACTA_HUMAN	25	Actin, aortic smooth muscle; AltName: Full=Alpha-actin-2; AltName: Full=Cell growth-inhibiting gene 46 protein; Flags: Precursor	http://www.uniprot.org/uniprot/ACTA_HUMAN	0.000439046	0.00132815	25.7167	6	28.4354	6	-2.7187	2.7187	29.4733	29.4696	29.577	27.9911	26.7247	27.3765	25.7733	26.393	25.5223	25.6387	25.7028	25.2699
AT12A_HUMAN	3	Potassium-transporting ATPase alpha chain 2; EC=3.6.3.10; AltName: Full=Non-gastric H(+)/K(+) ATPase subunit alpha; AltName: Full=Proton pump	http://www.uniprot.org/uniprot/AT12A_HUMAN	0.000197773	0.000802044	21.5927	6	24.1978	6	-2.60505	2.60505	25.0553	24.7897	24.7669	24.068	22.9199	23.5867	21.105	21.3784	21.1336	22.114	22.8765	20.9489
KPYM_HUMAN	7	Pyruvate kinase isozymes M1/M2; EC=2.7.1.40; AltName: Full=Cytosolic thyroid hormone-binding protein; Short=CTHBP; AltName: Full=Opa-interacting protein 3; Short=OIP-3; AltName: Full=Pyruvate kinase 2/3; AltName: Full=Pyruvate kinase muscle isozyme; AltName: Full=Thyroid hormone-binding protein 1; Short=THBP1; AltName: Full=Tumor M2-PK; AltName: Full=p58	http://www.uniprot.org/uniprot/KPYM_HUMAN	0.000811891	0.00214324	22.4865	6	25.0172	6	-2.53068	2.53068	25.2655	25.757	25.74	24.9456	24.1725	24.2225	21.5415	22.2799	20.8925	23.5583	23.0969	23.55
CPNS1_HUMAN	1	Calpain small subunit 1; Short=CSS1; AltName: Full=Calcium-activated neutral proteinase small subunit; Short=CANP small subunit; AltName: Full=Calcium-dependent protease small subunit; Short=CDPS; AltName: Full=Calcium-dependent protease small subunit 1; AltName: Full=Calpain regulatory subunit	http://www.uniprot.org/uniprot/CPNS1_HUMAN	0.0055218	0.00959137	19.1438	3	21.6387	4	-2.4949	2.4949	22.2323	21.8529	21.9285	20.5412				19.8002		19.0623		18.5689
EHD4_HUMAN	11	EH domain-containing protein 4; AltName: Full=Hepatocellular carcinoma-associated protein 10/11; AltName: Full=PAST homolog 4	http://www.uniprot.org/uniprot/EHD4_HUMAN	2.35703e-05	0.000228144	19.5518	3	22.0245	6	-2.47275	2.47275	22.3496	22.275	22.3279	21.7713	21.5252	21.8983	19.4656	19.9694	19.2204
RAC1_HUMAN	5	Ras-related C3 botulinum toxin substrate 1; AltName: Full=Cell migration-inducing gene 5 protein; AltName: Full=Ras-like protein TC25; AltName: Full=p21-Rac1; Flags: Precursor	http://www.uniprot.org/uniprot/RAC1_HUMAN	0.000313249	0.00104955	21.9006	6	24.3333	5	-2.43265	2.43265		24.807	25.0824	24.824	23.352	23.601	21.8537	22.5544	22.4886	21.9881	20.8022	21.7169
1433T_HUMAN	4	14-3-3 protein theta; AltName: Full=14-3-3 protein T-cell; AltName: Full=14-3-3 protein tau; AltName: Full=Protein HS1	http://www.uniprot.org/uniprot/1433T_HUMAN	0.00196306	0.00427524	21.7985	6	24.231	6	-2.43246	2.43246	22.2028	24.7843	25.4754	24.4721	24.0591	24.3922	20.2923	21.234	21.8927	22.2125	22.9034	22.2562
IQGA1_HUMAN	43	Ras GTPase-activating-like protein IQGAP1; AltName: Full=p195	http://www.uniprot.org/uniprot/IQGA1_HUMAN	0.0465901	0.0414147	20.4832	6	22.9103	6	-2.42711	2.42711	25.2511	25.26	25.2421	20.5233	20.3757	20.8094	20.5315	20.266	19.5506	20.852	20.908	20.7909
ACTB_HUMAN	6	Actin, cytoplasmic 1; AltName: Full=Beta-actin; Contains: Actin, cytoplasmic 1, N-terminally processed	http://www.uniprot.org/uniprot/ACTB_HUMAN	0.0374415	0.0358424	22.0304	3	24.399	6	-2.36857	2.36857	24.7913	24.3855	24.8699	22.6694	23.3327	26.345		23.5584	20.9728			21.5601
GNA11_HUMAN	1	Guanine nucleotide-binding protein subunit alpha-11; Short=G alpha-11; Short=G-protein subunit alpha-11; AltName: Full=Guanine nucleotide-binding protein G(y) subunit alpha	http://www.uniprot.org/uniprot/GNA11_HUMAN	0.00933141	0.0137779	20.5084	4	22.8597	5	-2.35127	2.35127		24.1787	24.3593	21.9405	21.709	22.1108			20.484	20.2587	20.67	20.6208
CTNB1_HUMAN	20	Catenin beta-1; AltName: Full=Beta-catenin	http://www.uniprot.org/uniprot/CTNB1_HUMAN	0.0266984	0.0278547	21.2886	6	23.6049	6	-2.3163	2.3163	25.1985	25.2007	25.3402	22.612	21.4469	21.8314	20.1147	20.6181	19.9542	22.2064	22.4028	22.4356
RHOA_HUMAN	3	Transforming protein RhoA; AltName: Full=Rho cDNA clone 12; Short=h12; Flags: Precursor	http://www.uniprot.org/uniprot/RHOA_HUMAN	0.00440049	0.00798631	21.1969	6	23.4922	5	-2.29537	2.29537		24.5285	25.1638	23.2013	22.1123	22.4554	20.1813	20.7483	21.0761	21.6975	21.9262	21.5518
PUR9_HUMAN	4	Bifunctional purine biosynthesis protein PURH; Includes: Phosphoribosylaminoimidazolecarboxamide formyltransferase; EC=2.1.2.3; AltName: Full=5-aminoimidazole-4-carboxamide ribonucleotide formyltransferase; AltName: Full=AICAR transformylase; Includes: IMP cyclohydrolase; EC=3.5.4.10; AltName: Full=ATIC; AltName: Full=IMP synthase; AltName: Full=Inosinicase	http://www.uniprot.org/uniprot/PUR9_HUMAN	0.000552853	0.00155358	19.2775	3	21.5724	6	-2.29496	2.29496	20.8087	21.3005	21.1623	22.256	21.6179	22.2893	19.6348			19.2739		18.9237
6PGD_HUMAN	2	6-phosphogluconate dehydrogenase, decarboxylating; EC=1.1.1.44	http://www.uniprot.org/uniprot/6PGD_HUMAN	2.84283e-06	6.96219e-05	19.9094	5	22.1761	3	-2.26665	2.26665	22.2626	22.0297	22.2358				19.7102	20.0402	20.1897	19.8889		19.7181
SPTB2_HUMAN	2	Spectrin beta chain, brain 1; AltName: Full=Beta-II spectrin; AltName: Full=Fodrin beta chain; AltName: Full=Spectrin, non-erythroid beta chain 1	http://www.uniprot.org/uniprot/SPTB2_HUMAN	0.0148564	0.0199106	18.7274	3	20.9268	3	-2.19938	2.19938	20.7934	20.7824	21.2045							19.22	17.6915	19.2708
RAB10_HUMAN	3	Ras-related protein Rab-10	http://www.uniprot.org/uniprot/RAB10_HUMAN	0.00194853	0.00427524	21.1527	6	23.3496	6	-2.19689	2.19689	23.9646	24.2184	24.5961	23.0246	22.3052	21.9887	21.3035	21.6735	20.5045	22.1274	21.1378	20.1696
AT1B3_HUMAN	9	Sodium/potassium-transporting ATPase subunit beta-3; AltName: Full=Sodium/potassium-dependent ATPase subunit beta-3; Short=ATPB-3; AltName: CD_antigen=CD298	http://www.uniprot.org/uniprot/AT1B3_HUMAN	1.41832e-05	0.000176507	21.7761	6	23.9607	6	-2.18463	2.18463	24.2403	24.3307	24.4448	23.943	23.2263	23.5792	21.4781	22.2271	20.9383	22.1676	21.8536	21.9919
UGDH_HUMAN	7	UDP-glucose 6-dehydrogenase; Short=UDP-Glc dehydrogenase; Short=UDP-GlcDH; Short=UDPGDH; EC=1.1.1.22	http://www.uniprot.org/uniprot/UGDH_HUMAN	0.0167101	0.021407	20.2669	6	22.4352	5	-2.16827	2.16827	23.596	23.5092	23.7667	21.7061	19.598		20.0368	20.397	19.688	20.5669	20.4136	20.4995
CD151_HUMAN	2	CD151 antigen; AltName: Full=GP27; AltName: Full=Membrane glycoprotein SFA-1; AltName: Full=Platelet-endothelial tetraspan antigen 3; Short=PETA-3; AltName: Full=Tetraspanin-24; Short=Tspan-24; AltName: CD_antigen=CD151	http://www.uniprot.org/uniprot/CD151_HUMAN	0.0288782	0.0295041	22.5085	6	24.6726	6	-2.16406	2.16406	25.3542	25.2269	25.3672	25.0457	23.5685	23.4731	23.7493	23.723	24.858	20.6477	21.8208	20.2525
RAP1A_HUMAN	5	Ras-related protein Rap-1A; AltName: Full=C21KG; AltName: Full=G-22K; AltName: Full=GTP-binding protein smg p21A; AltName: Full=Ras-related protein Krev-1; Flags: Precursor	http://www.uniprot.org/uniprot/RAP1A_HUMAN	0.000467215	0.00135669	23.483	6	25.6052	6	-2.12223	2.12223	26.5475	26.3847	26.4593	25.3742	24.4008	24.4646	23.4454	23.6739	23.2459	23.549	23.6861	23.2975
MFGM_HUMAN	7	Lactadherin; AltName: Full=Breast epithelial antigen BA46; AltName: Full=HMFG; AltName: Full=MFGM; AltName: Full=Milk fat globule-EGF factor 8; Short=MFG-E8; AltName: Full=SED1; Contains: Lactadherin short form; Contains: Medin; Flags: Precursor	http://www.uniprot.org/uniprot/MFGM_HUMAN	0.000144096	0.000650038	22.7706	3	24.8766	6	-2.10605	2.10605	24.4854	24.8571	25.0375	25.3265	24.5112	25.0421	22.3734	23.3825	22.5559
HSPB1_HUMAN	9	Heat shock protein beta-1; Short=HspB1; AltName: Full=28 kDa heat shock protein; AltName: Full=Estrogen-regulated 24 kDa protein; AltName: Full=Heat shock 27 kDa protein; Short=HSP 27; AltName: Full=Stress-responsive protein 27; Short=SRP27	http://www.uniprot.org/uniprot/HSPB1_HUMAN	0.0301778	0.0302172	20.5891	3	22.6731	6	-2.08405	2.08405	21.734	21.0478	21.9687	24.1724	23.2518	23.864	20.8433	20.7437	20.1802
1433E_HUMAN	12	14-3-3 protein epsilon; Short=14-3-3E	http://www.uniprot.org/uniprot/1433E_HUMAN	0.00887711	0.013567	23.6234	6	25.6598	6	-2.03643	2.03643	25.469	26.3335	26.6307	25.5288	24.7208	25.2759	22.6701	23.0241	21.6487	24.9343	24.8623	24.6007
NDK8_HUMAN	5	Putative nucleoside diphosphate kinase; Short=NDK; Short=NDP kinase; EC=2.7.4.6	http://www.uniprot.org/uniprot/NDK8_HUMAN	0.0232863	0.0257994	20.648	4	22.6831	5	-2.03508	2.03508	23.4754	23.5362	23.6438	22.1628	20.5971				20.1672	20.4978	21.3852	20.5418
ANXA6_HUMAN	7	Annexin A6; AltName: Full=67 kDa calelectrin; AltName: Full=Annexin VI; AltName: Full=Annexin-6; AltName: Full=Calphobindin-II; Short=CPB-II; AltName: Full=Chromobindin-20; AltName: Full=Lipocortin VI; AltName: Full=Protein III; AltName: Full=p68; AltName: Full=p70	http://www.uniprot.org/uniprot/ANXA6_HUMAN	0.0186823	0.0226039	19.596	4	21.627	6	-2.03103	2.03103	21.0353	20.6988	20.5256	23.0846	21.9267	22.4911	19.3348	20.842	20.0162	18.191
ARF1_HUMAN	4	ADP-ribosylation factor 1	http://www.uniprot.org/uniprot/ARF1_HUMAN	0.0208894	0.0242633	20.9588	6	22.9803	6	-2.02156	2.02156	24.6477	24.2415	24.3771	22.6	21.4225	20.5931	20.2797	20.3315	21.2399	21.8383	20.8915	21.1716
LSR_HUMAN	2	Lipolysis-stimulated lipoprotein receptor	http://www.uniprot.org/uniprot/LSR_HUMAN	0.000221119	0.000802044	20.5521	4	22.5676	6	-2.01545	2.01545	22.9641	22.6508	23.0252	22.6572	21.6229	22.4853	20.5968	21.0218		20.6822		19.9077
ENOA_HUMAN	5	Alpha-enolase; EC=4.2.1.11; AltName: Full=2-phospho-D-glycerate hydro-lyase; AltName: Full=C-myc promoter-binding protein; AltName: Full=Enolase 1; AltName: Full=MBP-1; AltName: Full=MPB-1; AltName: Full=Non-neural enolase; Short=NNE; AltName: Full=Phosphopyruvate hydratase; AltName: Full=Plasminogen-binding protein	http://www.uniprot.org/uniprot/ENOA_HUMAN	0.00435712	0.00798631	23.9667	6	25.9681	6	-2.00137	2.00137	26.7364	26.7951	27.0898	25.2853	24.4555	25.4465	22.9862	23.6068	23.1332	24.749	24.5532	24.7719
HS90B_HUMAN	3	Heat shock protein HSP 90-beta; Short=HSP 90; AltName: Full=Heat shock 84 kDa; Short=HSP 84; Short=HSP84	http://www.uniprot.org/uniprot/HS90B_HUMAN	0.0342639	0.0335376	21.095	5	23.0804	6	-1.98536	1.98536	23.7534	24.1043	24.625	22.7436	21.74	21.516		19.0542	20.6793	21.1145	22.2201	22.4069
RASH_HUMAN	2	GTPase HRas; AltName: Full=H-Ras-1; AltName: Full=Ha-Ras; AltName: Full=Transforming protein p21; AltName: Full=c-H-ras; AltName: Full=p21ras; Contains: GTPase HRas, N-terminally processed; Flags: Precursor	http://www.uniprot.org/uniprot/RASH_HUMAN	0.000230172	0.000802044	20.8061	5	22.7685	6	-1.96231	1.96231	22.2439	23.5099	23.2611	22.6377	21.819	23.139		20.1948	20.7113	20.8722	21.0851	21.1673
ANXA1_HUMAN	10	Annexin A1; AltName: Full=Annexin I; AltName: Full=Annexin-1; AltName: Full=Calpactin II; AltName: Full=Calpactin-2; AltName: Full=Chromobindin-9; AltName: Full=Lipocortin I; AltName: Full=Phospholipase A2 inhibitory protein; AltName: Full=p35	http://www.uniprot.org/uniprot/ANXA1_HUMAN	0.0220493	0.0249454	22.3591	3	24.3131	6	-1.95404	1.95404	25.1076	25.4236	25.3651	23.7061	22.8959	23.3805				22.2689	22.4032	22.4051
H90B3_HUMAN	4	Putative heat shock protein HSP 90-beta-3; AltName: Full=Heat shock protein 90-beta c; Short=Heat shock protein 90Bc	http://www.uniprot.org/uniprot/H90B3_HUMAN	0.0315098	0.0311925	22.2726	6	24.225	6	-1.9524	1.9524	25.4872	25.434	25.4853	23.6684	21.9154	23.3599	20.0981	21.8981	22.2704	23.2124	23.4158	22.741
TPIS_HUMAN	4	Triosephosphate isomerase; Short=TIM; EC=5.3.1.1; AltName: Full=Triose-phosphate isomerase	http://www.uniprot.org/uniprot/TPIS_HUMAN	0.00838926	0.0132876	22.3161	6	24.22	6	-1.90389	1.90389	24.7742	25.0411	25.0684	23.6735	23.1548	23.6077	21.0984	21.7622	21.0176	23.2108	23.3877	23.4197
JAM1_HUMAN	5	Junctional adhesion molecule A; Short=JAM-A; AltName: Full=Junctional adhesion molecule 1; Short=JAM-1; AltName: Full=Platelet F11 receptor; AltName: Full=Platelet adhesion molecule 1; Short=PAM-1; AltName: CD_antigen=CD321; Flags: Precursor	http://www.uniprot.org/uniprot/JAM1_HUMAN	0.000217831	0.000802044	19.6346	6	21.5009	6	-1.8663	1.8663	21.0666	21.667	21.74	21.6621	21.3398	21.5298	19.5787	20.9261	19.2819	19.8463	18.5731	19.6015
PPIA_HUMAN	2	Peptidyl-prolyl cis-trans isomerase A; Short=PPIase A; EC=5.2.1.8; AltName: Full=Cyclophilin A; AltName: Full=Cyclosporin A-binding protein; AltName: Full=Rotamase A	http://www.uniprot.org/uniprot/PPIA_HUMAN	0.0388354	0.0367727	21.8083	6	23.6515	3	-1.84322	1.84322	24.1267	23.6006	23.2273				20.5868	20.4268	22.0623	22.2178	23.6348	21.9213
GBB1_HUMAN	4	Guanine nucleotide-binding protein G(I)/G(S)/G(T) subunit beta-1; AltName: Full=Transducin beta chain 1	http://www.uniprot.org/uniprot/GBB1_HUMAN	0.0198587	0.0233779	21.348	3	23.1536	6	-1.80565	1.80565	23.5861	24.1556	24.2883	22.668	22.3348	21.8891				21.1489	21.5431	21.3521
PDIA1_HUMAN	2	Protein disulfide-isomerase; Short=PDI; EC=5.3.4.1; AltName: Full=Cellular thyroid hormone-binding protein; AltName: Full=Prolyl 4-hydroxylase subunit beta; AltName: Full=p55; Flags: Precursor	http://www.uniprot.org/uniprot/PDIA1_HUMAN	0.0438652	0.0402238	20.4039	4	22.1952	3	-1.79131	1.79131	22.0418	22.2192	22.3247				20.4319	19.99		21.9281	19.2657
TCPE_HUMAN	6	T-complex protein 1 subunit epsilon; Short=TCP-1-epsilon; AltName: Full=CCT-epsilon	http://www.uniprot.org/uniprot/TCPE_HUMAN	0.0268591	0.0278547	21.0383	6	22.7064	6	-1.66805	1.66805	21.1501	23.2238	23.5521	23.1962	22.3588	22.7571	19.7891	20.0682	19.9182	22.0641	21.43	22.9603
TBA1A_HUMAN	7	Tubulin alpha-1A chain; AltName: Full=Alpha-tubulin 3; AltName: Full=Tubulin B-alpha-1; AltName: Full=Tubulin alpha-3 chain	http://www.uniprot.org/uniprot/TBA1A_HUMAN	0.0214116	0.0245427	25.2623	6	26.8879	6	-1.62568	1.62568	27.7486	27.7978	28.0749	26.3247	25.2823	26.0993	24.1589	24.444	24.7501	26.2572	26.0711	25.8922
WASF2_HUMAN	1	Wiskott-Aldrich syndrome protein family member 2; Short=WASP family protein member 2; AltName: Full=Protein WAVE-2; AltName: Full=Verprolin homology domain-containing protein 2	http://www.uniprot.org/uniprot/WASF2_HUMAN	0.0291269	0.0295041	19.153	3	20.7626	5	-1.60961	1.60961	21.3557	21.395	20.9423		19.9097	20.2103	19.0866	20.1247		18.2476
GDIR1_HUMAN	2	Rho GDP-dissociation inhibitor 1; Short=Rho GDI 1; AltName: Full=Rho-GDI alpha	http://www.uniprot.org/uniprot/GDIR1_HUMAN	0.0399856	0.0374547	21.0883	4	22.6711	6	-1.58288	1.58288	22.9526	23.2618	23.6452	22.3686	21.627	22.1716			19.1176	21.7364	21.6209	21.8782
RAB14_HUMAN	2	Ras-related protein Rab-14	http://www.uniprot.org/uniprot/RAB14_HUMAN	0.00216713	0.00460456	20.5889	3	22.1623	6	-1.57349	1.57349	22.3409	22.8856	22.5613	21.8218	21.3382	22.0262				20.5885	20.7126	20.4655
PP1A_HUMAN	4	Serine/threonine-protein phosphatase PP1-alpha catalytic subunit; Short=PP-1A; EC=3.1.3.16	http://www.uniprot.org/uniprot/PP1A_HUMAN	0.0456662	0.0410119	22.2675	6	23.8183	6	-1.55075	1.55075	23.4597	25.5412	25.5487	23.0839	22.3724	22.9037	21.3022	21.8693	21.1849	23.0878	22.931	23.2299
RAB7A_HUMAN	3	Ras-related protein Rab-7a	http://www.uniprot.org/uniprot/RAB7A_HUMAN	0.0161465	0.0213118	20.3017	5	21.8504	6	-1.54867	1.54867	22.0212	21.9844	22.0225	21.2193	21.8754	21.9793		19.0203	19.1029	20.2606	21.551	21.5737
PRDX1_HUMAN	8	Peroxiredoxin-1; EC=1.11.1.15; AltName: Full=Natural killer cell-enhancing factor A; Short=NKEF-A; AltName: Full=Proliferation-associated gene protein; Short=PAG; AltName: Full=Thioredoxin peroxidase 2; AltName: Full=Thioredoxin-dependent peroxide reductase 2	http://www.uniprot.org/uniprot/PRDX1_HUMAN	0.0040691	0.00770596	22.2362	6	23.7821	6	-1.54586	1.54586	24.2704	24.5128	24.7893	23.2904	22.6159	23.2138	21.6743	23.0059	21.5968	22.1293	22.6386	22.3726
RAB1A_HUMAN	4	Ras-related protein Rab-1A; AltName: Full=YPT1-related protein	http://www.uniprot.org/uniprot/RAB1A_HUMAN	0.0267639	0.0278547	23.3183	6	24.7945	6	-1.47625	1.47625	25.0819	25.2848	25.2377	24.519	23.8078	24.836	22.2048	23.018	21.6015	24.7719	23.7387	24.5746
GDIA_HUMAN	4	Rab GDP dissociation inhibitor alpha; Short=Rab GDI alpha; AltName: Full=Guanosine diphosphate dissociation inhibitor 1; Short=GDI-1; AltName: Full=Oligophrenin-2; AltName: Full=Protein XAP-4	http://www.uniprot.org/uniprot/GDIA_HUMAN	0.0112087	0.0154989	22.1178	4	23.5088	6	-1.39102	1.39102	23.9759	23.3402	23.7126	23.7882	22.7965	23.4392		20.741		22.6143	22.7126	22.4032
K22E_HUMAN	3	Keratin, type II cytoskeletal 2 epidermal; AltName: Full=Cytokeratin-2e; Short=CK-2e; AltName: Full=Epithelial keratin-2e; AltName: Full=Keratin-2 epidermis; AltName: Full=Keratin-2e; Short=K2e; AltName: Full=Type-II keratin Kb2	http://www.uniprot.org/uniprot/K22E_HUMAN	0.0258202	0.027769	22.507	6	23.8542	6	-1.34717	1.34717	23.4318	23.6963	24.0229	24.325	23.2267	24.4225	22.1005	22.735	21.3932	22.6246	21.573	24.616
PRS6A_HUMAN	2	26S protease regulatory subunit 6A; AltName: Full=26S proteasome AAA-ATPase subunit RPT5; AltName: Full=Proteasome 26S subunit ATPase 3; AltName: Full=Proteasome subunit P50; AltName: Full=Tat-binding protein 1; Short=TBP-1	http://www.uniprot.org/uniprot/PRS6A_HUMAN	0.00182274	0.00421092	19.9904	4	21.32	6	-1.32957	1.32957	21.4361	21.6173	21.5579	21.2704	20.6722	21.3661		19.2261		20.1088	19.9708	20.656
CT026_HUMAN	1	Uncharacterized protein C20orf26	http://www.uniprot.org/uniprot/CT026_HUMAN	0.00754358	0.0121694	20.4479	4	21.6385	6	-1.19065	1.19065	21.7171	22.1445	21.7498	21.7148	20.753	21.7521	19.727	20.198		20.8053	21.0612
RALA_HUMAN	3	Ras-related protein Ral-A; Flags: Precursor	http://www.uniprot.org/uniprot/RALA_HUMAN	0.00903399	0.0135687	21.5011	6	22.6607	6	-1.15959	1.15959	22.9816	22.9392	23.6003	22.3659	21.7421	22.3353	20.5379	21.0961	21.7472	21.6202	22.225	21.7804
TSN15_HUMAN	1	Tetraspanin-15; Short=Tspan-15; AltName: Full=Tetraspan NET-7; AltName: Full=Transmembrane 4 superfamily member 15	http://www.uniprot.org/uniprot/TSN15_HUMAN	0.0180397	0.022576	20.9378	4	22.0605	3	-1.1227	1.1227	21.8862	22.1513	22.1441				20.6615	21.6039	21.104			20.3818
K1C9_HUMAN	15	Keratin, type I cytoskeletal 9; AltName: Full=Cytokeratin-9; Short=CK-9; AltName: Full=Keratin-9; Short=K9	http://www.uniprot.org/uniprot/K1C9_HUMAN	0.00567735	0.00959137	22.3543	6	23.4612	6	-1.10693	1.10693	23.3489	23.1155	23.4182	24.0613	23.2994	23.5242	21.5005	22.1159	21.6417	22.9155	22.7691	23.1832
2AAA_HUMAN	3	Serine/threonine-protein phosphatase 2A 65 kDa regulatory subunit A alpha isoform; AltName: Full=Medium tumor antigen-associated 61 kDa protein; AltName: Full=PP2A subunit A isoform PR65-alpha; AltName: Full=PP2A subunit A isoform R1-alpha	http://www.uniprot.org/uniprot/2AAA_HUMAN	0.0453413	0.0410119	20.2175	4	21.1181	6	-0.900639	0.900639	21.4334	21.9084	21.4771	20.6008	20.5586	20.7304		19.2935		20.3633	20.5218	20.6914
RAB5C_HUMAN	3	Ras-related protein Rab-5C; AltName: Full=L1880; AltName: Full=RAB5L	http://www.uniprot.org/uniprot/RAB5C_HUMAN	0.0181409	0.022576	20.6298	6	21.2201	6	-0.590264	0.590264	21.5014	21.2088	20.9221	21.2689	21.1042	21.3152	20.739	21.3361	20.8937	20.1916	20.5767	20.0419
SEP11_HUMAN	2	Septin-11	http://www.uniprot.org/uniprot/40797_HUMAN			26.2662	1	21.1384	6	5.12781	5.12781	22.3945	22.4169	22.3277	20.1045	19.4377	20.1492						26.2662
SET_HUMAN	1	Protein SET; AltName: Full=HLA-DR-associated protein II; AltName: Full=Inhibitor of granzyme A-activated DNase; Short=IGAAD; AltName: Full=PHAPII; AltName: Full=Phosphatase 2A inhibitor I2PP2A; Short=I-2PP2A; AltName: Full=Template-activating factor I; Short=TAF-I	http://www.uniprot.org/uniprot/SET_HUMAN			19.6882	2	24.3127	2	-4.6245	4.6245		24.1889	24.4365							19.9781		19.3983
RAP1B_HUMAN	1	Ras-related protein Rap-1b; AltName: Full=GTP-binding protein smg p21B; Flags: Precursor	http://www.uniprot.org/uniprot/RAP1B_HUMAN			19.8851	2	24.2365	2	-4.35142	4.35142				25.1624	23.3107				19.3384			20.4319
ALDOA_HUMAN	1	Fructose-bisphosphate aldolase A; EC=4.1.2.13; AltName: Full=Lung cancer antigen NY-LU-1; AltName: Full=Muscle-type aldolase	http://www.uniprot.org/uniprot/ALDOA_HUMAN			19.5871	1	23.9371	2	-4.35004	4.35004	23.9341	23.9402						19.5871
AT2B1_HUMAN	2	Plasma membrane calcium-transporting ATPase 1; Short=PMCA1; EC=3.6.3.8; AltName: Full=Plasma membrane calcium ATPase isoform 1; AltName: Full=Plasma membrane calcium pump isoform 1	http://www.uniprot.org/uniprot/AT2B1_HUMAN			18.2882	1	22.5309	6	-4.24264	4.24264	22.1674	23.3307	23.7609	22.3537	21.5684	22.0041					18.2882
CEP55_HUMAN	2	Centrosomal protein of 55 kDa; Short=Cep55; AltName: Full=Up-regulated in colon cancer 6	http://www.uniprot.org/uniprot/CEP55_HUMAN			18.4389	2	22.5086	3	-4.06973	4.06973	22.5674	22.744	22.2146						18.2344	18.6434
NB5R5_HUMAN	1	NADH-cytochrome b5 reductase-like; EC=1.6.2.2	http://www.uniprot.org/uniprot/NB5R5_HUMAN			19.1802	1	23.2441	3	-4.06392	4.06392				23.9914	22.6842	23.0567						19.1802
BI2L1_HUMAN	1	Brain-specific angiogenesis inhibitor 1-associated protein 2-like protein 1; Short=BAI1-associated protein 2-like protein 1; AltName: Full=Insulin receptor tyrosine kinase substrate	http://www.uniprot.org/uniprot/BI2L1_HUMAN			17.836	1	21.7876	2	-3.95153	3.95153	21.6747	21.9005					17.836
RGAP1_HUMAN	3	Rac GTPase-activating protein 1; AltName: Full=Male germ cell RacGap; Short=MgcRacGAP	http://www.uniprot.org/uniprot/RGAP1_HUMAN			19.369	2	23.3017	6	-3.9327	3.9327	25.881	25.66	25.754	20.8395	21.2832	20.3922				18.9996	19.7383
ACSL3_HUMAN	1	Long-chain-fatty-acid--CoA ligase 3; EC=6.2.1.3; AltName: Full=Long-chain acyl-CoA synthetase 3; Short=LACS 3	http://www.uniprot.org/uniprot/ACSL3_HUMAN			18.5512	1	22.4224	5	-3.87114	3.87114		23.8418	23.6409	21.6718	21.1135	21.8436						18.5512
RB11B_HUMAN	1	Ras-related protein Rab-11B; AltName: Full=GTP-binding protein YPT3; Flags: Precursor	http://www.uniprot.org/uniprot/RB11B_HUMAN			19.1653	1	23.0058	3	-3.8405	3.8405	23.0003	22.8224	23.1946						19.1653
AGRIN_HUMAN	5	Agrin; Flags: Precursor	http://www.uniprot.org/uniprot/AGRIN_HUMAN			18.6981	2	22.1623	4	-3.4642	3.4642		19.0267		23.3919	22.887	23.3436	18.3297	19.0665
TRFE_HUMAN	5	Serotransferrin; Short=Transferrin; AltName: Full=Beta-1 metal-binding globulin; AltName: Full=Siderophilin; Flags: Precursor	http://www.uniprot.org/uniprot/TRFE_HUMAN			19.6598	2	23.0958	3	-3.43601	3.43601				24.0644	22.5933	22.6296	19.3871	19.9325
CCM2_HUMAN	1	Malcavernin; AltName: Full=Cerebral cavernous malformations 2 protein	http://www.uniprot.org/uniprot/CCM2_HUMAN			24.0532	6	20.8381	1	3.2151	3.2151			20.8381				24.3704	24.5488	23.9889	23.849	23.7851	23.7771
TFP11_HUMAN	1	Tuftelin-interacting protein 11; AltName: Full=Septin and tuftelin-interacting protein 1; Short=STIP-1	http://www.uniprot.org/uniprot/TFP11_HUMAN			22.8331	2	19.6949	1	3.13813	3.13813						19.6949		22.8259	22.8402
VATB1_HUMAN	1	V-type proton ATPase subunit B, kidney isoform; Short=V-ATPase subunit B 1; AltName: Full=Endomembrane proton pump 58 kDa subunit; AltName: Full=Vacuolar proton pump subunit B 1	http://www.uniprot.org/uniprot/VATB1_HUMAN			18.9522	2	21.983	3	-3.03075	3.03075				22.3477	21.4284	22.1728				18.5438		19.3607
CLIC4_HUMAN	4	Chloride intracellular channel protein 4; AltName: Full=Intracellular chloride ion channel protein p64H1	http://www.uniprot.org/uniprot/CLIC4_HUMAN			19.1384	2	22.0808	6	-2.9424	2.9424	23.0067	23.3101	23.4023	21.3222	20.3457	21.0976				19.1506	19.1262
HS905_HUMAN	1	Putative heat shock protein HSP 90-alpha A5; AltName: Full=Heat shock protein 90-alpha E; Short=Heat shock protein 90Ae	http://www.uniprot.org/uniprot/HS905_HUMAN			21.1985	2	24.1156	3	-2.91711	2.91711	23.9624	24.2024	24.1822						20.4364		21.9607
ACLY_HUMAN	4	ATP-citrate synthase; EC=2.3.3.8; AltName: Full=ATP-citrate (pro-S-)-lyase; Short=ACL; AltName: Full=Citrate cleavage enzyme	http://www.uniprot.org/uniprot/ACLY_HUMAN	0.10653	0.077335	24.0166	6	21.1025	6	2.91411	2.91411	22.2555	22.4838	22.0885	20.3794	19.5316	19.8765	23.4342	19.8433	27.5992	26.8739	19.1676	27.1817
GNAI1_HUMAN	1	Guanine nucleotide-binding protein G(i) subunit alpha-1; AltName: Full=Adenylate cyclase-inhibiting G alpha protein	http://www.uniprot.org/uniprot/GNAI1_HUMAN			19.384	1	22.2477	6	-2.86372	2.86372	21.565	21.2264	23.1601	23.3239	22.4239	21.7868						19.384
K1C18_HUMAN	4	Keratin, type I cytoskeletal 18; AltName: Full=Cell proliferation-inducing gene 46 protein; AltName: Full=Cytokeratin-18; Short=CK-18; AltName: Full=Keratin-18; Short=K18	http://www.uniprot.org/uniprot/K1C18_HUMAN			20.2882	1	23.1323	4	-2.84404	2.84404	24.2997	24.3237	24.3497	19.5561							20.2882
DEN1C_HUMAN	1	DENN domain-containing protein 1C; AltName: Full=Connecdenn 3; AltName: Full=Protein FAM31C	http://www.uniprot.org/uniprot/DEN1C_HUMAN			21.479	1	24.2958	6	-2.81678	2.81678	25.1653	24.9369	25.2045	24.3213	22.9768	23.1701				21.479
CH60_HUMAN	1	60 kDa heat shock protein, mitochondrial; AltName: Full=60 kDa chaperonin; AltName: Full=Chaperonin 60; Short=CPN60; AltName: Full=Heat shock protein 60; Short=HSP-60; Short=Hsp60; AltName: Full=HuCHA60; AltName: Full=Mitochondrial matrix protein P1; AltName: Full=P60 lymphocyte protein; Flags: Precursor	http://www.uniprot.org/uniprot/CH60_HUMAN			18.9241	1	21.7343	3	-2.81019	2.81019	21.5295	21.2445	22.4289								18.9241
HNRPM_HUMAN	1	Heterogeneous nuclear ribonucleoprotein M; Short=hnRNP M	http://www.uniprot.org/uniprot/HNRPM_HUMAN	0.0914558	0.0705049	22.3322	5	19.5534	3	2.77876	2.77876		19.0045		20.0472		19.6086	22.0511	23.1481		22.5992	18.7795	25.083
LAMP1_HUMAN	1	Lysosome-associated membrane glycoprotein 1; Short=LAMP-1; Short=Lysosome-associated membrane protein 1; AltName: Full=CD107 antigen-like family member A; AltName: CD_antigen=CD107a; Flags: Precursor	http://www.uniprot.org/uniprot/LAMP1_HUMAN			18.7227	1	21.44	3	-2.71727	2.71727	21.4954	21.5501	21.2745				18.7227
CRKL_HUMAN	1	Crk-like protein	http://www.uniprot.org/uniprot/CRKL_HUMAN			18.8235	1	21.5188	2	-2.69528	2.69528		21.5791	21.4585									18.8235
IF5_HUMAN	1	Eukaryotic translation initiation factor 5; Short=eIF-5	http://www.uniprot.org/uniprot/IF5_HUMAN			19.2923	1	21.9669	3	-2.67458	2.67458	21.9899	22.1982	21.7127								19.2923
TCTP_HUMAN	3	Translationally-controlled tumor protein; Short=TCTP; AltName: Full=Fortilin; AltName: Full=Histamine-releasing factor; Short=HRF; AltName: Full=p23	http://www.uniprot.org/uniprot/TCTP_HUMAN			19.4522	1	22.1071	5	-2.65489	2.65489	22.4919	22.7325	22.7077	22.1492	20.4542						19.4522
CSK2B_HUMAN	2	Casein kinase II subunit beta; Short=CK II beta; AltName: Full=Phosvitin; AltName: Full=Protein G5a	http://www.uniprot.org/uniprot/CSK2B_HUMAN			19.4311	2	22.0672	4	-2.63612	2.63612	22.9667	22.8629	22.8571		19.5821					18.8557	20.0065
BBX_HUMAN	1	HMG box transcription factor BBX; AltName: Full=Bobby sox homolog; AltName: Full=HMG box-containing protein 2	http://www.uniprot.org/uniprot/BBX_HUMAN			19.2536	1	21.8873	3	-2.63368	2.63368	21.9517	22.2557	21.4545								19.2536
TSN4_HUMAN	1	Tetraspanin-4; Short=Tspan-4; AltName: Full=Novel antigen 2; Short=NAG-2; AltName: Full=Transmembrane 4 superfamily member 7	http://www.uniprot.org/uniprot/TSN4_HUMAN			18.4278	1	21.0406	6	-2.61283	2.61283	22.0054	22.4285	22.8275	20.6515	18.3305	20.0005			18.4278
AHNK_HUMAN	25	Neuroblast differentiation-associated protein AHNAK; AltName: Full=Desmoyokin	http://www.uniprot.org/uniprot/AHNK_HUMAN			20.592	2	23.1706	6	-2.57857	2.57857	24.5264	24.5759	24.3758	22.076	21.4552	22.0143				21.1914		19.9926
CDCP1_HUMAN	1	CUB domain-containing protein 1; AltName: Full=Membrane glycoprotein gp140; AltName: Full=Subtractive immunization M plus HEp3-associated 135 kDa protein; Short=SIMA135; AltName: Full=Transmembrane and associated with src kinases; AltName: CD_antigen=CD318; Flags: Precursor	http://www.uniprot.org/uniprot/CDCP1_HUMAN			20.3645	2	22.9122	4	-2.54773	2.54773	23.7311	23.7877	23.6705		20.4595		20.256	20.473
ARP3B_HUMAN	2	Actin-related protein 3B; AltName: Full=ARP3-beta; AltName: Full=Actin-like protein 3B; AltName: Full=Actin-related protein ARP4	http://www.uniprot.org/uniprot/ARP3B_HUMAN	0.120123	0.0837147	27.2647	6	24.743	6	2.52172	2.52172	27.6739	27.7039	27.757	23.5347	18.8997	22.8888	27.3712	27.4072	27.6682	27.2214	27.2825	26.6377
SH3G1_HUMAN	7	Endophilin-A2; AltName: Full=EEN fusion partner of MLL; AltName: Full=Endophilin-2; AltName: Full=Extra eleven-nineteen leukemia fusion gene protein; Short=EEN; AltName: Full=SH3 domain protein 2B; AltName: Full=SH3 domain-containing GRB2-like protein 1	http://www.uniprot.org/uniprot/SH3G1_HUMAN			23.5784	6	21.0588	2	2.51965	2.51965		21.4926	20.6249				23.0814	23.5456	23.1559	23.9508	23.4226	24.3143
SCRIB_HUMAN	2	Protein scribble homolog; Short=Scribble; Short=hScrib; AltName: Full=Protein LAP4	http://www.uniprot.org/uniprot/SCRIB_HUMAN			18.2849	1	20.776	6	-2.49112	2.49112	22.3451	21.505	21.8752	20.351	19.085	19.4949	18.2849
NDKA_HUMAN	3	Nucleoside diphosphate kinase A; Short=NDK A; Short=NDP kinase A; EC=2.7.4.6; AltName: Full=Granzyme A-activated DNase; Short=GAAD; AltName: Full=Metastasis inhibition factor nm23; AltName: Full=Tumor metastatic process-associated protein; AltName: Full=nm23-H1	http://www.uniprot.org/uniprot/NDKA_HUMAN			22.1168	1	24.568	3	-2.45125	2.45125	24.2143	24.3961	25.0937								22.1168
TPM1_HUMAN	3	Tropomyosin alpha-1 chain; AltName: Full=Alpha-tropomyosin; AltName: Full=Tropomyosin-1	http://www.uniprot.org/uniprot/TPM1_HUMAN	0.0937701	0.0710318	21.1728	3	23.5652	6	-2.39241	2.39241	25.4854	25.2154	25.4316	22.362	20.9204	21.9767				21.3167	21.5686	20.6332
CLDN1_HUMAN	1	Claudin domain-containing protein 1; AltName: Full=Membrane protein GENX-3745	http://www.uniprot.org/uniprot/CLDN1_HUMAN			19.0428	1	21.4228	6	-2.37998	2.37998	22.0143	22.3994	20.9798	21.6227	20.3885	21.1323						19.0428
ARP2_HUMAN	1	Actin-related protein 2; AltName: Full=Actin-like protein 2	http://www.uniprot.org/uniprot/ARP2_HUMAN			19.859	1	22.1894	2	-2.33038	2.33038		21.8641	22.5147								19.859
VATA_HUMAN	2	V-type proton ATPase catalytic subunit A; Short=V-ATPase subunit A; EC=3.6.3.14; AltName: Full=V-ATPase 69 kDa subunit; AltName: Full=Vacuolar ATPase isoform VA68; AltName: Full=Vacuolar proton pump subunit alpha	http://www.uniprot.org/uniprot/VATA_HUMAN			19.0083	2	21.3213	4	-2.313	2.313		19.851		21.9377	21.5712	21.9255	19.2202			18.7965
UCHL1_HUMAN	2	Ubiquitin carboxyl-terminal hydrolase isozyme L1; Short=UCH-L1; EC=3.4.19.12; EC=6.-.-.-; AltName: Full=Neuron cytoplasmic protein 9.5; AltName: Full=PGP 9.5; Short=PGP9.5; AltName: Full=Ubiquitin thioesterase L1	http://www.uniprot.org/uniprot/UCHL1_HUMAN			20.9744	1	23.2332	4	-2.25886	2.25886	23.3739	24.6567	23.6858	21.2165							20.9744
FLOT1_HUMAN	2	Flotillin-1	http://www.uniprot.org/uniprot/FLOT1_HUMAN			19.1759	1	21.431	3	-2.25505	2.25505	21.2381	21.5683	21.4865					19.1759
2A5D_HUMAN	1	Serine/threonine-protein phosphatase 2A 56 kDa regulatory subunit delta isoform; AltName: Full=PP2A B subunit isoform B'-delta; AltName: Full=PP2A B subunit isoform B56-delta; AltName: Full=PP2A B subunit isoform PR61-delta; AltName: Full=PP2A B subunit isoform R5-delta	http://www.uniprot.org/uniprot/2A5D_HUMAN			18.1467	1	20.3829	2	-2.23622	2.23622		20.1878	20.5781									18.1467
RADI_HUMAN	5	Radixin	http://www.uniprot.org/uniprot/RADI_HUMAN			19.2233	2	21.4508	6	-2.22745	2.22745	23.0069	23.1694	23.586	19.8363	19.3348	19.7713				19.4599		18.9868
TMBI1_HUMAN	1	Transmembrane BAX inhibitor motif-containing protein 1; AltName: Full=Protein RECS1 homolog	http://www.uniprot.org/uniprot/TMBI1_HUMAN			20.0941	1	22.3061	6	-2.21199	2.21199	21.7306	21.515	21.4692	23.6246	22.6631	22.8341		20.0941
CHP1_HUMAN	1	Calcium-binding protein p22; AltName: Full=Calcineurin B homolog; AltName: Full=Calcineurin homologous protein; AltName: Full=Calcium-binding protein CHP	http://www.uniprot.org/uniprot/CHP1_HUMAN			19.4899	1	21.6902	5	-2.20032	2.20032		20.8521	20.6878	22.8787	21.6696	22.3627			19.4899
TFR1_HUMAN	7	Transferrin receptor protein 1; Short=TR; Short=TfR; Short=TfR1; Short=Trfr; AltName: Full=T9; AltName: Full=p90; AltName: CD_antigen=CD71; Contains: Transferrin receptor protein 1, serum form; Short=sTfR	http://www.uniprot.org/uniprot/TFR1_HUMAN	0.145587	0.0960805	19.7221	3	21.9108	6	-2.18867	2.18867	23.855	24.0478	23.782	20.6199	19.6241	19.5359				19.4085	19.386	20.3719
IST1_HUMAN	3	IST1 homolog; Short=hIST1; AltName: Full=Putative MAPK-activating protein PM28	http://www.uniprot.org/uniprot/IST1_HUMAN			18.993	1	21.1365	4	-2.14351	2.14351		22.1971	22.6199	19.7765		19.9524		18.993
HBB_HUMAN	3	Hemoglobin subunit beta; AltName: Full=Beta-globin; AltName: Full=Hemoglobin beta chain; Contains: LVV-hemorphin-7	http://www.uniprot.org/uniprot/HBB_HUMAN	0.16686	0.106881	22.6748	6	24.7908	6	-2.11599	2.11599	21.2851	22.2479	21.5799	28.1814	27.4935	27.9568	22.2076	23.9143	21.8756	22.805	22.3685	22.8776
FLNA_HUMAN	2	Filamin-A; Short=FLN-A; AltName: Full=Actin-binding protein 280; Short=ABP-280; AltName: Full=Alpha-filamin; AltName: Full=Endothelial actin-binding protein; AltName: Full=Filamin-1; AltName: Full=Non-muscle filamin	http://www.uniprot.org/uniprot/FLNA_HUMAN	0.0932977	0.0710318	20.3305	3	22.425	6	-2.09448	2.09448	23.3174	24.2763	24.2191	21.8773	20.3037	20.556	19.7523	20.7818		20.4574
ACTBL_HUMAN	4	Beta-actin-like protein 2; AltName: Full=Kappa-actin	http://www.uniprot.org/uniprot/ACTBL_HUMAN			24.6546	2	26.7472	6	-2.09259	2.09259	28.0769	28.2733	28.6157	26.6245	25.777	23.1158			24.6061		24.7031
NICA_HUMAN	2	Nicastrin; Flags: Precursor	http://www.uniprot.org/uniprot/NICA_HUMAN			19.5896	1	21.6783	5	-2.08871	2.08871		23.2577	23.024	20.7296	20.4052	20.975		19.5896
IMB1_HUMAN	8	Importin subunit beta-1; AltName: Full=Importin-90; AltName: Full=Karyopherin subunit beta-1; AltName: Full=Nuclear factor p97; AltName: Full=Pore targeting complex 97 kDa subunit; Short=PTAC97	http://www.uniprot.org/uniprot/IMB1_HUMAN	0.0583754	0.0479534	20.6516	6	22.7339	6	-2.08235	2.08235	24.2857	24.3627	24.2303	21.2747	20.9793	21.2709	18.9336	19.7062	18.8399	22.2334	21.9667	22.2296
AIDA_HUMAN	1	Axin interactor, dorsalization-associated protein; AltName: Full=Axin interaction partner and dorsalization antagonist	http://www.uniprot.org/uniprot/AIDA_HUMAN			19.0409	2	21.0918	3	-2.05091	2.05091	21.0927	20.9874	21.1954						19.46	18.6218
SNX18_HUMAN	1	Sorting nexin-18; AltName: Full=SH3 and PX domain-containing protein 3B; AltName: Full=Sorting nexin-associated Golgi protein 1	http://www.uniprot.org/uniprot/SNX18_HUMAN			21.6274	3	19.6414	1	1.98597	1.98597				19.6414			21.4101	22.0442	21.4279
ML12A_HUMAN	1	Myosin regulatory light chain 12A; AltName: Full=MLC-2B; AltName: Full=Myosin RLC; AltName: Full=Myosin regulatory light chain 2, nonsarcomeric; AltName: Full=Myosin regulatory light chain MRLC3	http://www.uniprot.org/uniprot/ML12A_HUMAN	0.109481	0.0788206	20.8926	4	22.8463	6	-1.95369	1.95369	24.9885	24.5908	24.4787	21.6093	20.6382	20.7724		19.9545		20.7155	21.638	21.2626
SYVC_HUMAN	1	Valyl-tRNA synthetase; EC=6.1.1.9; AltName: Full=Protein G7a; AltName: Full=Valine--tRNA ligase; Short=ValRS	http://www.uniprot.org/uniprot/SYVC_HUMAN			19.377	2	21.319	1	-1.94205	1.94205		21.319							19.0562		19.6978
U2AF2_HUMAN	1	Splicing factor U2AF 65 kDa subunit; AltName: Full=U2 auxiliary factor 65 kDa subunit; Short=hU2AF(65); Short=hU2AF65; AltName: Full=U2 snRNP auxiliary factor large subunit	http://www.uniprot.org/uniprot/U2AF2_HUMAN			20.5585	3	22.4997	1	-1.94124	1.94124			22.4997						19.2125	21.2719		21.191
RHOG_HUMAN	2	Rho-related GTP-binding protein RhoG; Flags: Precursor	http://www.uniprot.org/uniprot/RHOG_HUMAN			20.2837	2	22.2086	5	-1.92494	1.92494		22.735	22.4851	22.317	21.499	22.0071	20.1393		20.4281
CLD12_HUMAN	1	Claudin-12	http://www.uniprot.org/uniprot/CLD12_HUMAN			19.9012	1	21.8	6	-1.89883	1.89883	22.4819	22.6758	22.7031	21.6406	20.3772	20.9214		19.9012
GNA13_HUMAN	2	Guanine nucleotide-binding protein subunit alpha-13; Short=G alpha-13; Short=G-protein subunit alpha-13	http://www.uniprot.org/uniprot/GNA13_HUMAN			20.5895	2	22.4831	6	-1.89356	1.89356	22.4671	22.8258	22.9236	22.4306	21.7923	22.459				20.3215		20.8575
SYAC_HUMAN	2	Alanyl-tRNA synthetase, cytoplasmic; EC=6.1.1.7; AltName: Full=Alanine--tRNA ligase; Short=AlaRS; AltName: Full=Renal carcinoma antigen NY-REN-42	http://www.uniprot.org/uniprot/SYAC_HUMAN			19.8945	1	21.7626	5	-1.86807	1.86807		22.9154	23.0003	21.5572	20.6548	20.6851					19.8945
PABP4_HUMAN	1	Polyadenylate-binding protein 4; Short=PABP-4; Short=Poly(A)-binding protein 4; AltName: Full=Activated-platelet protein 1; Short=APP-1; AltName: Full=Inducible poly(A)-binding protein; Short=iPABP	http://www.uniprot.org/uniprot/PABP4_HUMAN			21.754	4	19.917	2	1.83693	1.83693					19.411	20.4231	21.7973	22.333		21.3865		21.4991
IF5A1_HUMAN	2	Eukaryotic translation initiation factor 5A-1; Short=eIF-5A-1; Short=eIF-5A1; AltName: Full=Eukaryotic initiation factor 5A isoform 1; Short=eIF-5A; AltName: Full=Rev-binding factor; AltName: Full=eIF-4D	http://www.uniprot.org/uniprot/IF5A1_HUMAN			20.5658	2	22.3943	3	-1.82847	1.82847	21.8009	22.5161	22.8658								21.2884	19.8432
TPD52_HUMAN	1	Tumor protein D52; AltName: Full=Protein N8	http://www.uniprot.org/uniprot/TPD52_HUMAN			20.1199	2	18.3139	1	1.806	1.806			18.3139							19.9379	20.3019
PDC10_HUMAN	1	Programmed cell death protein 10; AltName: Full=Cerebral cavernous malformations 3 protein; AltName: Full=TF-1 cell apoptosis-related protein 15	http://www.uniprot.org/uniprot/PDC10_HUMAN			20.021	2	21.805	5	-1.78406	1.78406		22.8498	22.9288	21.3464	20.6984	21.2017				20.0722		19.9697
AHSA1_HUMAN	1	Activator of 90 kDa heat shock protein ATPase homolog 1; Short=AHA1; AltName: Full=p38	http://www.uniprot.org/uniprot/AHSA1_HUMAN			20.0253	1	21.7968	4	-1.77147	1.77147	22.2532	22.5144	22.5103			19.9092					20.0253
ADA10_HUMAN	1	Disintegrin and metalloproteinase domain-containing protein 10; Short=ADAM 10; EC=3.4.24.81; AltName: Full=CDw156; AltName: Full=Kuzbanian protein homolog; AltName: Full=Mammalian disintegrin-metalloprotease; AltName: CD_antigen=CD156c; Flags: Precursor	http://www.uniprot.org/uniprot/ADA10_HUMAN			20.0601	1	21.7949	3	-1.73483	1.73483	21.0484	21.5242	22.8123								20.0601
EF1G_HUMAN	6	Elongation factor 1-gamma; Short=EF-1-gamma; AltName: Full=eEF-1B gamma	http://www.uniprot.org/uniprot/EF1G_HUMAN			18.7171	2	20.4352	6	-1.71806	1.71806	22.0979	21.6996	21.7781	19.7209	18.7414	18.5734				18.4185		19.0157
TNR6_HUMAN	3	Tumor necrosis factor receptor superfamily member 6; AltName: Full=Apo-1 antigen; AltName: Full=Apoptosis-mediating surface antigen FAS; AltName: Full=FASLG receptor; AltName: CD_antigen=CD95; Flags: Precursor	http://www.uniprot.org/uniprot/TNR6_HUMAN			20.8445	3	19.2092	1	1.63533	1.63533				19.2092						21.3689	20.1746	20.9901
TBA1B_HUMAN	2	Tubulin alpha-1B chain; AltName: Full=Alpha-tubulin ubiquitous; AltName: Full=Tubulin K-alpha-1; AltName: Full=Tubulin alpha-ubiquitous chain	http://www.uniprot.org/uniprot/TBA1B_HUMAN			20.3284	2	21.9615	6	-1.63309	1.63309	22.2008	22.3056	21.603	23.4453	20.9359	21.2781			18.7558		21.9009
HP1B3_HUMAN	1	Heterochromatin protein 1-binding protein 3; AltName: Full=Protein HP1-BP74	http://www.uniprot.org/uniprot/HP1B3_HUMAN			21.3354	2	22.9535	4	-1.61811	1.61811	23.9401	23.7556	24.0721	20.0464				21.4321	21.2388
FLOT2_HUMAN	1	Flotillin-2; AltName: Full=Epidermal surface antigen; Short=ESA; AltName: Full=Membrane component chromosome 17 surface marker 1	http://www.uniprot.org/uniprot/FLOT2_HUMAN			18.9955	1	20.609	3	-1.61345	1.61345	20.9272	20.2911	20.6086							18.9955
EIF3M_HUMAN	1	Eukaryotic translation initiation factor 3 subunit M; Short=eIF3m; AltName: Full=Fetal lung protein B5; Short=hFL-B5; AltName: Full=PCI domain-containing protein 1	http://www.uniprot.org/uniprot/EIF3M_HUMAN			17.9635	1	19.5653	2	-1.60181	1.60181		19.202	19.9285								17.9635
BIRC3_HUMAN	1	Baculoviral IAP repeat-containing protein 3; AltName: Full=Apoptosis inhibitor 2; Short=API2; AltName: Full=C-IAP2; AltName: Full=IAP homolog C; AltName: Full=Inhibitor of apoptosis protein 1; Short=IAP-1; Short=hIAP-1; Short=hIAP1; AltName: Full=RING finger protein 49; AltName: Full=TNFR2-TRAF-signaling complex protein 1	http://www.uniprot.org/uniprot/BIRC3_HUMAN	0.166103	0.106881	22.4263	4	20.8435	5	1.58283	1.58283	22.0933	22.2701	21.8791	20.2858	17.6891		22.8131	23.0113			22.3973	21.4835
1433F_HUMAN	3	14-3-3 protein eta; AltName: Full=Protein AS1	http://www.uniprot.org/uniprot/1433F_HUMAN	0.132631	0.0888766	19.7516	4	21.3035	5	-1.55189	1.55189		23.8735	22.4906	20.0288	20.1591	19.9656		19.783		19.8295	20.0037	19.3903
H90B2_HUMAN	3	Putative heat shock protein HSP 90-beta 2; AltName: Full=Heat shock protein 90-beta b; Short=Heat shock protein 90Bb	http://www.uniprot.org/uniprot/H90B2_HUMAN	0.0598989	0.0483149	23.0829	6	24.6325	6	-1.54952	1.54952	25.4468	25.5003	25.5398	24.7104	23.2709	23.3265	21.0654	22.7103	21.9131	24.2583	24.7229	23.8275
NHRF1_HUMAN	1	Na(+)/H(+) exchange regulatory cofactor NHE-RF1; Short=NHERF-1; AltName: Full=Ezrin-radixin-moesin-binding phosphoprotein 50; Short=EBP50; AltName: Full=Regulatory cofactor of Na(+)/H(+) exchanger; AltName: Full=Sodium-hydrogen exchanger regulatory factor 1; AltName: Full=Solute carrier family 9 isoform A3 regulatory factor 1	http://www.uniprot.org/uniprot/NHRF1_HUMAN	0.115251	0.0822948	20.1446	4	21.6935	6	-1.54889	1.54889	23.0702	23.3255	23.3503	20.189	20.032	20.1942	20.2339	20.3464	20.2111	19.7871
SYFA_HUMAN	1	Phenylalanyl-tRNA synthetase alpha chain; EC=6.1.1.20; AltName: Full=CML33; AltName: Full=Phenylalanine--tRNA ligase alpha chain; Short=PheRS	http://www.uniprot.org/uniprot/SYFA_HUMAN			20.0448	2	18.4978	1	1.54702	1.54702					18.4978					20.154		19.9357
PSA2_HUMAN	1	Proteasome subunit alpha type-2; EC=3.4.25.1; AltName: Full=Macropain subunit C3; AltName: Full=Multicatalytic endopeptidase complex subunit C3; AltName: Full=Proteasome component C3	http://www.uniprot.org/uniprot/PSA2_HUMAN			19.0131	1	20.5147	2	-1.50158	1.50158		20.4145	20.6149								19.0131
RAB8A_HUMAN	2	Ras-related protein Rab-8A; AltName: Full=Oncogene c-mel; Flags: Precursor	http://www.uniprot.org/uniprot/RAB8A_HUMAN			19.48	1	20.97	6	-1.49001	1.49001	22.0844	21.3582	21.6393	20.5369	20.0781	20.1231				19.48
IF4B_HUMAN	1	Eukaryotic translation initiation factor 4B; Short=eIF-4B	http://www.uniprot.org/uniprot/IF4B_HUMAN			19.42	2	20.8913	3	-1.47131	1.47131	20.9215	20.6305	21.122								19.4221	19.4179
[truncated: 287 more rows]

## Sheet: Table 5. PNT2C2 vs PC346C
UniProt Entry Name	PepCount	Protein Description	Uniprot Website Link	pValue	qValue	PCa	PCa(#non-missing)	control	control(#non-missing)	Fold Change (Pca/Control)	Absolute Fold Change	PNT2C2_1	PNT2C2_2	PNT2C2_3r	PC346C_1	PC346C_2	PC346C_3
[truncated: 496 more rows]

[truncated: 4 more sheets: Table S6. RWPE vs PC346C, Table S7. PNT2C2 vs VCaP, Table S8. RWPE vs VCaP, Table S9. SignificantProteins]
